# Supplementary material for: Evolutionary trajectories of small cell lung cancer under therapy
Source: Nature. 2024 Mar 13;627(8005):880–9. doi: 10.1038/s41586-024-07177-7 (PMC10972747; doi:10.1038/s41586-024-07177-7)
Supplement: Supplementary file 4 — Supplementary Tables 1–12. [file 41586_2024_7177_MOESM4_ESM.xlsx]

## Sheet: Supplementary_Table_1
Supplementary Table 1: Clinical Data
Sample-ID	Age (first diagnosis)	Sex	Stage_T	Stage_N	Stage_M	Stage_UICC	Smoking_status	Smoking_history (pack-years)	Histology	Surgery (yes/no)	Chemotherapy NEO-ADJUVANT (yes/no)	1st line chemotherapy (yes/no)	Type 1st line chemotherapy (cycles)	Radiation (yes/no)	Site radiation	Response: first-line platinum-based chemotherapy	2nd line treatment	Response: 2nd line treatment	3rd line and additional treatment	Response: 3rd line and additional treatment	Status (at time of last follow-up)	Progression-free_survival (days)	Chemotherapy-Free Interval (CTFI, days)	Overall_survival (days)
S02469	59	male	4	X	1	IV	current	30	SCLC	no	no	yes	vincristine (1x), carboplatin + etoposide (5x)	no	.	PR	NA	.	.	.	dead	174	69	245
S02496	71	male	2	3	1	IV	current	.	SCLC	no	no	yes	carboplatin + etoposide (6x)	yes	brain	SD	NA	.	.	.	dead	211	91	232
S02500	80	male	3	3	1	IV	former	25	adenocarcinoma/SCLC	no	no	yes	carboplatin + etoposide (1x)	no	.	PD (death)	NA	.	.	.	dead	4	1	23
S02513	88	female	4	2	1	IV	current	140	SCLC	no	no	yes	carboplatin (1x)	no	.	NA (lost-to-follow-up)	NA	.	.	.	lost to-follow-up	NA (lost-to-follow-up)	NA (lost-to-follow-up)	.
S02521	61	male	1	2	1	IV	current	.	SCLC	no	no	yes	cisplatin + etposide (6x)	yes	1. lung, 2. brain, 3. soft tissue, bone	PR	NA	.	.	.	dead	181	49	264
S02525	79	male	1	3	1	IV	current	55	SCLC	no	no	yes	carboplatin + etoposide (1x)	yes	brain	PD (death)	NA	.	.	.	dead	48	1	63
S02544	62	female	.	.	.	IV	former	30	SCLC	no	no	yes	carboplatin + etoposide (6x)	yes	1. lung, 2. brain, 3. brain	PR	other chemotherapy (adriamycin, cyclophosphamide, vincristine)	PD	NA	.	dead	261	93	478
S02551	64	male	4	3	1	IV	former	40	SCLC	no	no	yes	carboplatin + etoposide (4x)	yes	1. lung, 2. brain	PR	other chemotherapy (cyclophosphamid, epirubicin)	PR	NA	.	dead	160	88	377
S02562	75	male	4	1	1	IV	former	.	SCLC	no	no	yes	carboplatin + etoposide (6x)	yes	1. brain	PR	immunotherapy (anti-PD-1)	.	NA	.	dead	167	44	405
S02563	59	male	4	3	1	IV	current	20	SCLC	no	no	yes	carboplatin + etoposide (6x)	yes	1. lung, 2. brain	PR	other chemotherapy (cyclophosphamid, vincristin, doxorubicin)	PD	NA	.	dead	245	99	358
S02608	65	female	X	X	1	IV	.	.	SCLC	no	no	yes	carboplatin + etoposide (1x)	no	.	PD (additionally sepsis)	NA	.	.	.	dead (due to sepsis)	20 (sepsis)	1 (sepsis)	26
S02618	70	female	4	X	1	IV	current	75	SCLC	no	no	yes	carboplatin + etoposide (6x)	yes	1. lung, 2. brain	SD	other chemotherapy (adriamycin, cyclophosphamide, vincristine)	PD	other chemotherapy (topotecan)	PD	dead	335	214	436
S02658	77	male	4	3	1	IV	former	10	SCLC	no	no	yes	carboplatin + etoposide (6x)	no	.	PR/PD (mixed response)	NA	.	.	.	dead (due to sepsis)	NA (sepsis)	NA (sepsis)	181
S02671	51	male	4	3	1	IV	current	15	SCLC	no	no	yes	cisplatin + etoposide (4x)	yes	1. lung, 2. brain	PR/PD (mixed response)	NA	.	.	.	dead	145	46	149
S02699	76	male	3	1	1	IV	current	29	SCLC	no	no	yes	carboplatin + etoposide (6x)	no	.	SD	immunotherapy (anti-PD-1 + anti-CTLA-4)	PD	NA	.	dead	223	85	.
S02706	47	male	3	1	0	IIIA	former	30	SCLC	yes (lung)	yes	yes (neo-adjuvant)	cisplatin + etoposide (4x, neo-adjuvant)	yes	1. lung, 2. brain	NA (resection)	carboplatin + etoposide	.	immunotherapy (anti-PD-1 + anti-CTLA-4)	.	alive	656 (resection)	609 (resection)	.
S02707	56	female	2	2	1	IV	current	40	SCLC	no	no	yes	carboplatin + etoposide (4x)	no	.	PR	immunotherapy (anti-PD-1 + anti-CTLA-4)	.	immunotherapy (anti-PD-1 + anti-CTLA-4)	.	dead	195	125	225
S02714	71	female	3	2	1	IV	.	.	SCLC	no	no	yes	carboplatin + etoposide (6x)	yes	1. lung, 2. brain	SD	other chemotherapy (adriamycin, cyclophosphamide, vincristine)	PD	NA	.	dead	200	89	214
S02718	72	male	X	2	1	IV	.	.	SCLC	no	no	yes	cisplatin + etoposide (6x)	no	.	PR/PD (mixed response)	immunotherapy (anti-PD-1 + anti-CTLA-4)	.	NA	.	dead	162	41	202
S02722	76	male	1	1	0	II	former	60	SCLC	no	no	yes	cisplatin + etoposide (1x), carboplatin + etoposide (3x)	yes	1. lung, 2. brain	PR	immunotherapy (anti-PD-1 + anti-CTLA-4)	.	other chemotherapy (topotecan)	.	dead	183	88	331
S02724	76	male	X	2	1	IV	former	25	SCLC	no	no	yes	carboplatin + etoposide (6x)	yes	1. lung, 2. brain	PR	immunotherapy (anti-PD-1 + anti-CTLA-4)	.	NA	.	dead	245	115	328
S02725	67	female	.	.	.	IV	former	35	SCLC	no	no	yes	cisplatin + etoposide (6x)	yes	1. lung, 2. brain	PR/PD (mixed response)	immunotherapy (anti-PD-1 + anti-CTLA-4)	.	NA	.	dead	212	61	325
S02730	64	female	4	2	1	IV	current	30	SCLC	no	no	yes	carboplatin + etoposide (4x)	no	.	PR	other chemotherapy and inhibitors (topotecan + veliparib)	.	NA	.	dead	147	45	301
S02731	61	male	3	1	0	III	former	25	SCLC	no	no	yes	cisplatin + etoposide (1x), carboplatin + etoposide (3x)	yes	1. lung, 2. brain	PR	immunotherapy (anti-PD-1 + anti-CTLA-4)	SD	NA	.	dead	304	212	.
S02732	81	male	4	2	1	IV	former	60	SCLC	no	no	yes	cisplatin + etoposide (4x)	yes	lung	PR	immunotherapy (anti-PD-1 + anti-CTLA-4)	PD	NA	.	dead	223	151	.
S02741	54	male	4	2	1	IV	former	30	SCLC	no	no	yes	carboplatin + etoposide (4x)	yes	lung	PR/PD (mixed response)	immunotherapy (anti-PD-1 + anti-CTLA-4)	.	NA	.	dead	153	67	228
S02751	59	male	4	3	1	IV	former	40	SCLC	no	no	yes	carboplatin + etoposide (6x)	no	.	PR/PD (mixed response)	immunotherapy (anti-PD-1 + anti-CTLA-4)	.	NA	.	alive	171	22	.
S02764	67	female	2	3	0	III	former	20	SCLC	no	no	yes	carboplatin + etoposide (5x)	no	.	PD	immunotherapy (anti-PD-1 + anti-CTLA-4)	PR	NA	.	dead	128	22	452
S02769	65	male	3	2	1	IV	.	.	SCLC	no	no	yes	carboplatin + etoposide (4x)	yes	1. lung, 2. brain	PD	NA	.	.	.	PD > lost to-follow-up	104	29	.
S02774	49	male	2	2	1	IV	former	30	SCLC	no	no	yes	cisplatin + etoposide (6x)	yes	1. brain, 2. lung	PR	other chemotherapy (topotecan)	PD	immunotherapy (anti-PD-1)	.	dead	216	92	447
S02775	53	male	1	1	0	II	former	40	SCLC	no	no	yes	carboplatin + etoposide (4x)	yes	1. lung, 2. brain	CR	immunotherapy (anti-PD-1 + anti-CTLA-4)	PR	NA	.	dead	550	455	1131
S02782	54	male	4	3	1	IV	former	80	SCLC	no	no	yes	cisplatin + etoposide (3x)	no	.	PD	other chemotherapy (topotecan)	.	NA	.	PD > lost to-follow-up	73	1	.
S02783	69	female	2	1	0	II	former	50	SCLC	yes (lung)	yes	yes (neo-adjuvant, adjuvant)	1) neo-adjuvant: carboplatin + etoposide (4x), 2) adjuvant: carboplatin + paclitaxel	yes	1. lung, 2. brain	NA (resection)	immunotherapy (anti-PD-1 + anti-CTLA-4)	.	NA	.	dead	427 (resection)	150 (resections)	725
S02784	58	male	4	0	0	III	current	40	SCLC	no	no	yes	carboplatin + etoposide (4x)	yes	1. lung, 2. brain, 3. lung	PR	immunotherapy (anti-PD-1 + anti-CTLA-4)	.	NA	.	dead	683	613	1086
S02790	73	male	3	2	1	IV	current	40	SCLC	no	no	yes	carboplatin + etoposide (4x)	no	.	PD	NA	.	.	.	dead	128	20	128
S02806	78	male	1	0	1	IV	former	60	SCLC	no	no	yes	carboplatin + etoposide (3x)	no	.	NA (lost-to-follow-up)	NA	.	.	.	lost to-follow-up	NA (lost-to-follow-up)	NA (lost-to-follow-up)	.
S02814	60	male	2	0	0	I	former	30	LCNEC/SCLC	yes (lung)	yes	yes (adjuvant)	carboplatin + vinorelbine (4x, adjuvant)	yes	brain	NA (resection)	immunotherapy (anti-PD-1 + anti-CTLA-4)	SD	carboplatin + etoposide; other chemotherapy (topotecan); carboplatin + etoposide	PR; PD; PD	PD > lost to-follow-up	421 (resection)	330 (resection)	.
S02841	57	male	2	3	1	IV	current	35	SCLC	no	no	yes	carboplatin + etoposide (3x)	yes	spine	PD	NA	.	.	.	dead	75	24	94
S02881	59	male	.	.	.	IV	current	50	SCLC	no	no	yes	carboplatin + etoposide (5x)	yes	1. lung, 2. brain	PR	other chemotherapy (adriamycin, cyclophosphamid)	PD	NA	.	dead	184	91	241
S02883	73	male	4	3	1	IV	former	50	SCLC	no	no	yes	carboplatin + etoposide (5x)	yes	lung	PR	other chemotherapy (topotecan)	PD	NA	.	dead	165	77	215
S02896	69	male	4	3	1	IV	former	60	SCLC	no	no	yes	carboplatin + etoposide (6x)	yes	1. lung	SD	other chemotherapy (adriamycin, cyclophosphamide, vincristine)	PD	other chemotherapy (topotecan)	PD	dead	302	228	482
S02906	57	female	.	.	.	IV	current	30	SCLC	no	no	yes	carboplatin + etoposide (6x)	yes	lung	PR	other chemotherapy (topotecan)	PR	NA	.	dead	260	183	584
S02912	68	male	.	.	.	limited	.	.	SCLC	yes (brain)	no	yes	cisplatin + etoposide (6x)	yes	1. lung, 2. brain	PR	immunotherapy (anti-PD-1 + anti-CTLA-4)	.	NA	.	dead	489	388	799
S02917	85	male	4	2	1	IV	former	60	adenocarcinoma/SCLC	no	no	yes	cisplatin + vinorelbine (1x); carboplatin + vinorelbine (5x)	yes	1. lung, sternum	PD	immunotherapy (anti-PD-1)	.	NA	.	dead	105	1	401
S02976	50	male	2	1	1	IV	current	35	SCLC	no	no	yes	carboplatin + etoposide (4x)	yes	1. lung, 2. brain	PR	immunotherapy (anti-PD-1 + anti-CTLA-4)	.	NA	.	dead	310	227	412
S02990	66	female	2	3	1	IV	former	50	SCLC	no	no	yes	carboplatin + etoposide (6x)	yes	1. brain 2. brain	PR	immunotherapy (anti-PD-1 + anti-CTLA-4)	.	NA	.	PD > lost to-follow-up	273	145	.
S02991	44	female	4	X	1	IV	current	30	SCLC	no	no	yes	carboplatin + etoposide (6x)	yes	1. lung	PR	immunotherapy (anti-PD-1 + anti-CTLA-4)	.	NA	.	dead	202	109	364
S03017	55	female	2	1	0	II	.	.	SCLC	yes (lung)	no	yes (adjuvant)	carboplatin + etoposide (2x, adjuvant)	no	.	NA (resection)	NA	.	.	.	alive	NA (resection, alive)	NA (alive)	.
S03032	64	male	4	1	1	IV	current	46	SCLC	no	no	yes	carboplatin + etoposide (6x)	yes	brain	PR	immunotherapy (anti-PD-1 + anti-CTLA-4)	.	NA	.	dead	213	99	256
S03056	71	female	4	2	0	III	current	40	SCLC	no	no	yes	cisplatin + etoposide (6x)	yes	1. lung, 2. brain, 3. brain	PR	carboplatin + etoposide	PR	immunotherapy (anti-PD-1 + anti-CTLA-4)	.	dead	245	152	565
S03104	58	male	3	2	0	III	current	20	SCLC	no	no	yes	cisplatin + etoposide (6x)	yes	1. lung, 2. brain	PR	carboplatin + etoposide	PR	immunotherapy (anti-PD-1 + anti-CTLA-4)	.	dead	365	243	725
S03105	56	female	1	0	0	I	.	.	SCLC	yes (lung)	yes	yes (adjuvant)	carboplatin + etoposide (4x, adjuvant)	no	.	NA (resection)	NA	.	.	.	alive	NA (resection, alive)	NA (alive)	.
S03106	56	male	4	3	X	IV	current	80	SCLC	no	no	yes	cisplatin + etoposide + anti-PD-L1 (1x), carboplatin + etoposide (5x)	yes	1) lung, 2) brain, 3) brain, 4) cervical LN	PR	immunotherapy (anti-PD-1 + anti-CTLA-4)	.	NA	.	alive	262	153	.
S03116	62	female	X	X	1	IV	former	90	SCLC	no	no	yes	carboplatin + etoposide (6x)	yes	brain	PR	other chemotherapy (topotecan)	PD	immunotherapy (anti-PD-1 + anti-CTLA-4); other chemotherapy (lurbinectidin)	.	PD > lost to-follow-up	173	54	.
S03119	67	male	2	2	1	IV	current	55	SCLC	no	no	yes	cisplatin + etoposide (5x), carboplatin + etoposide (1x)	yes	brain	PR	immunotherapy (anti-PD-1 + anti-CTLA-4)	.	NA	.	PD > lost to-follow-up	245	122	.
S03144	62	male	1	0	1	IV	former	30	SCLC	no	no	yes	cisplatin + etoposide (6x)	no	.	PR	immunotherapy (anti-PD-1 + anti-CTLA-4)	.	NA	.	PD > lost to-follow-up	255	146	.
S03199	73	male	2	0	1	IV	never smoker	0	SCLC	yes (brain)	no	no	declined therapy	no	.	NA (therapy declined; lost-to-follow-up)	NA	.	.	.	dead	NA (no treatment)	NA (no treatment)	110
S03205	66	female	.	.	.	II	current	20	SCLC	yes (1. lung, 2. brain frontal, 3. brain occipital)	yes	yes (adjuvant)	carboplatin + etoposide (2x, adjuvant)	yes	1. brain, 2. brain	NA (resection)	NA	.	.	.	dead	334 (resection)	244 (resection)	.
S03207	77	female	2	2	0	IIIA	never smoker	0	SCLC	yes (1. lung, 2. brain)	yes	yes (adjuvant)	carboplatin + etoposide (4x, adjuvant)	yes	1. lung, brain, 2. brain	NA (resection)	NA	.	.	.	dead	980 (resection)	856 (resection)	1207
S03213	66	male	2	2	1	IV	former	40	SCLC	no	no	yes	cisplatin + etoposide (1x), carboplatin + etoposide + anti-PD-L1 (3x)	yes	1. brain, 2. ribs	PD	immunotherapy (anti-PD-1 + anti-CTLA-4)	.	NA	.	dead	129	1	138
S03324	58	female	3	2	1	IV	current	25	SCLC	no	no	yes	carboplatin + etoposide (4x), anti-PD-L1 maintenance (6x)	yes	brain	PR	immunotherapy (anti-PD-1 + anti-CTLA-4)	.	NA	.	dead	191	101	265
S03325	59	male	3	2	1	IV	current	40	SCLC	no	no	yes	carboplatin + etoposide (6x)	yes	1. brain, 2. lung	PR	other chemotherapy (topotecan)	PD	immunotherapy (anti-PD-1 + anti-CTLA-4)	PR	PD > lost to-follow-up	180	61	.
S03405	57	male	4	3	1	IV	current	38	SCLC	no	no	yes	carboplatin + etoposide + anti-PD-L1 (6x)	yes	1. brain, lower jaw, shoulder, 2. lung, skin	PD	immunotherapy (anti-PD-1 + anti-CTLA-4)	.	NA	.	PD > lost to-follow-up	173	70	.
S03727	62	female	4	3	0	III	former	40	SCLC	no	no	yes	cisplatin + etoposide (4x)	yes	1. lung, 2. brain	PR	other chemotherapy (topotecan)	PR	immunotherapy (anti-PD-1 + anti-CTLA-4)	.	alive	145	63	.
S03744	56	female	4	3	1	IV	former	40	SCLC	no	no	yes	carboplatin + etoposide (4x), anti-PD-L1 maintenance (7x)	yes	mediastinum, left cervical LN	PR	immunotherapy (anti-PD-1 + anti-CTLA-4)	.	NA	.	dead	173	87	205

## Sheet: Supplementary_Table_2
Supplementary Table 2: Sample Data
Sample-ID	Histology	Number of tumor samples	Timepoints	Matched normal reference	ID (matched normal reference)	Sequencing	Sample 1 ID	Timepoint acquisition (sample 1)	Site acquisition (sample 1)	Sequencing (sample 1)	Sample 2 ID	Timepoint acquisition (sample 2)	Site acquisition (sample 2)	Site Exposure Rx (sample 2)	New metastatic site? (sample 2)	Sequencing (sample 2)	Sample 3	Timepoint acquisition (sample 3)	Site acquisition (sample 3)	Site Exposure Rx (sample 3)	New metastatic site? (sample 3)	Sequencing (sample 3)	Sample 4	Timepoint acquisition (sample 4)	Site acquisition (sample 4)	Site Exposure Rx	New metastatic site? (sample 4)	Sequencing (sample 4)	Sample 5	Timepoint acquisition (sample 5)	Site acquisition (sample 5)	Site Exposure Rx (sample 5)	New metastatic site? (sample 5)	Sequencing (sample 5)
S02469	SCLC	2	2	blood	S02469_N	WES, WGS	S02469_T_S1	t0 (treatment-naive)	pleura metastasis	WES	S02469_T_S2	t2 (at relapse, after 1st line chemotherapy)	primary tumor			WES, WGS		.
S02496	SCLC	2	2	blood	S02496_N	WES, WGS	S02496_T_S1	t0 (treatment-naive)	primary tumor	WES, WGS	S02496_T_S2	t2 (at relapse, after 1st line chemotherapy)	CTC (PDX model)	yes	CTC blood stream	WES, WGS, RNA-seq
S02500	adenocarcinoma/SCLC	3	1	blood	S02500_N	WES, WGS	S02500_T_S1	t0 (treatment-naive)	primary tumor	WES	S02500_T_S2	t0 (treatment-naive)	lung metastasis			WES	S02500_T_S3	t0 (treatment-naive)	CTC (PDX model)		CTC blood stream	WES, WGS, RNA-seq
S02513	SCLC	3	2	blood	S02513_N	WES	S02513_T_S1	t0 (treatment-naive)	primary tumor	WES	S02513_T_S2	t1 (during therapy)	CTC (PDX model)		CTC blood stream	WES, RNA-seq	S02513_T_S3	t1 (during therapy)	CTC (PDX model)		CTC blood stream	WES
S02521	SCLC	2	1	blood	S02521_N	WES, WGS	S02521_T_S1	t0 (treatment-naive)	primary tumor	WES, WGS	S02521_T_S2	t0 (treatment-naive)	CTC (PDX model)		CTC blood stream	WES, RNA-seq
S02525	SCLC	3	2	blood	S02525_N	WES	S02525_T_S1	t0 (treatment-naive)	lung LN metastasis	WES	S02525_T_S2	t1 (during therapy)	CTC (PDX model)		CTC blood stream	WES, RNA-seq	S02525_T_S3	t1 (during therapy)	CTC (PDX model)		CTC blood stream	WES
S02544	SCLC	2	2	blood	S02544_N	WES, WGS	S02544_T_S1	t0 (treatment-naive)	primary tumor	WES	S02544_T_S2	t2 (at relapse, after 1st line chemotherapy)	CTC (PDX model)	yes	CTC blood stream	WES, WGS, RNA-seq
S02551	SCLC	2	1	blood	S02551_N	WES, WGS	S02551_T_S1	t2 (at relapse, after 1st line chemotherapy)	pleura metastasis	WES	S02551_T_S2	t2 (at relapse, after 1st line chemotherapy)	pleura metastasis		new metastatic site	WES, WGS
S02562	SCLC	2	1	blood	S02562_N	WES, WGS	S02562_T_S1	t3 (post-ICI, during therapy)	abdominal LN metastasis	WES, WGS	S02562_T_S2	t3 (post-ICI, during therapy)	CTC (PDX model)		CTC blood stream	WES, WGS, RNA-seq
S02563	SCLC	2	2	blood	S02563_N	WES, WGS	S02563_T_S1	t0 (treatment-naive)	cervical LN metastasis	WES	S02563_T_S2	t2 (at relapse, after 1st line chemotherapy)	CTC (PDX model)	yes	CTC blood stream	WES, WGS, RNA-seq
S02608	SCLC	2	1	blood	S02608_N	WES, WGS	S02608_T_S1	t0 (treatment-naive)	primary tumor	WES	S02608_T_S2	t0 (treatment-naive)	CTC (PDX model)		CTC blood stream	WES, WGS, RNA-seq
S02618	SCLC	3	2	blood	S02618_N	WES	S02618_T_S1	t0 (treatment-naive)	primary tumor	WES	S02618_T_S2	t4 (at relapse, after 1st line and 2nd line chemotherapy)	CTC (PDX model)		CTC blood stream	WES, RNA-seq	S02618_T_S3	t4 (at relapse, after 1st line and 2nd line chemotherapy)	CTC (PDX model)		CTC blood stream	WES
S02658	SCLC	2	1	blood	S02658_N	WES, WGS	S02658_T_S1	t0 (treatment-naive)	pleura metastasis	WES, WGS	S02658_T_S2	t0 (treatment-naive)	CTC (PDX model)		CTC blood stream	WES, RNA-seq
S02671	SCLC	5	2	blood	S02671_N	WES, WGS	S02671_T_S1	t0 (treatment-naive)	lung LN metastasis	WES, WGS, RNA-seq	S02671_T_S2	t2 (at relapse, after 1st line chemotherapy)	pleura metastasis	yes	new metastatic site	WES, WGS, RNA-seq	S02671_T_S3	t2 (at relapse, after 1st line chemotherapy)	pleura metastasis (PDX model)	yes	new metastatic site	WES, WGS, RNA-seq	S02671_T_S4	t2 (at relapse, after 1st line chemotherapy)	CTC (PDX model)	yes	CTC blood stream	WES, WGS, RNA-seq	S02671_T_S5	t2 (at relapse, after 1st line chemotherapy)	CTC (PDX model)	yes	CTC blood stream	WES, WGS
S02699	SCLC	3	3	blood	S02699_N	WES, WGS	S02699_T_S1	t0 (treatment-naive)	primary tumor	WES	S02699_T_S2	t2 (at relapse, after 1st line chemotherapy)	primary tumor			WES, WGS, RNA-seq	S02699_T_S3	t3 (post-ICI, during therapy)	primary tumor			WES, WGS, RNA-seq
S02706	SCLC	3	3	blood	S02706_N	WES, WGS	S02706_T_S1	t0 (treatment-naive)	primary tumor	WES, WGS	S02706_T_S2	t1 (during therapy, after neo-adjuvant therapy)	primary tumor			WES, WGS	S02706_T_S3	t2 (at relapse, after 1st line chemotherapy)	pleura metastasis		new metastatic site	WES, RNA-seq
S02707	SCLC	2	2	blood	S02707_N	WES, WGS	S02707_T_S1	t0 (treatment-naive)	pleura metastasis	WES	S02707_T_S2	t2 (at relapse, after 1st line chemotherapy)	primary tumor			WES, WGS, RNA-seq
S02714	SCLC	3	2	blood	S02714_N	WES, WGS	S02714_T_S1	t0 (treatment-naive)	liver metastasis	WES	S02714_T_S2	t2 (at relapse, after 1st line chemotherapy)	CTC (PDX model)	yes	CTC blood stream	WES, RNA-seq	S02714_T_S3	t2 (at relapse, after 1st line chemotherapy)	CTC (PDX model)	yes	CTC blood stream	WES, WGS
S02718	SCLC	2	2	blood	S02718_N	WES, WGS	S02718_T_S1	t0 (treatment-naive)	liver metastasis	WES, WGS	S02718_T_S2	t2 (at relapse, after 1st line chemotherapy)	liver metastasis			WES, RNA-seq
S02722	SCLC	2	2	blood	S02722_N	WES, WGS	S02722_T_S1	t0 (treatment-naive)	primary tumor	WES, WGS	S02722_T_S2	t2 (at relapse, after 1st line chemotherapy)	liver metastasis	yes	new metastatic site	WES
S02724	SCLC	2	2	blood	S02724_N	WES, WGS	S02724_T_S1	t0 (treatment-naive)	lung LN metastasis	WES, WGS	S02724_T_S2	t2 (at relapse, after 1st line chemotherapy)	liver metastasis	yes		WES, WGS, RNA-seq
S02725	SCLC	3	2	blood	S02725_N	WES, WGS	S02725_T_S1	t0 (treatment-naive)	liver metastasis	WES, WGS	S02725_T_S2	t2 (at relapse, after 1st line chemotherapy)	sternum metastasis	yes	new metastatic site	WES, RNA-seq	S02725_T_S3	t2 (at relapse, after 1st line chemotherapy)	sternum metastasis		new metastatic site	WES
S02730	SCLC	2	2	blood	S02730_N	WES	S02730_T_S1	t0 (treatment-naive)	primary tumor	WES	S02730_T_S2	t0 (treatment-naive)	CTC (PDX model)		CTC blood stream	WES, RNA-seq
S02731	SCLC	3	3	blood	S02731_N	WES, WGS	S02731_T_S1	t0 (treatment-naive)	primary tumor	WES	S02731_T_S2	t2 (at relapse, after 1st line chemotherapy)	primary tumor	yes		WES, RNA-seq	S02731_T_S3	t3 (post-ICI, during therapy)	primary tumor			WES, WGS, RNA-seq
S02732	SCLC	2	2	blood	S02732_N	WES	S02732_T_S1	t2 (at relapse, after 1st line chemotherapy)	primary tumor	WES, RNA-seq	S02732_T_S2	t4 (post-ICI, at relapse)	primary tumor			WES, RNA-seq
S02741	SCLC	2	2	blood	S02741_N	WES	S02741_T_S1	t0 (treatment-naive)	primary tumor	WES	S02741_T_S2	t2 (at relapse, after 1st line chemotherapy)	liver metastasis			WES
S02751	SCLC	2	2	blood	S02751_N	WES, WGS	S02751_T_S1	t0 (treatment-naive)	primary tumor	WES, WGS	S02751_T_S2	t2 (at relapse, after 1st line chemotherapy)	mediastinal LN			WES, RNA-seq
S02764	SCLC	5	3	blood	S02764_N	WES, WGS	S02764_T_S1	t0 (treatment-naive)	lung LN metastasis	WES	S02764_T_S2	t2 (at relapse, after 1st line chemotherapy)	primary tumor			WES	S02764_T_S3	t2 (at relapse, after 1st line chemotherapy)	lung LN metastasis			WES	S02764_T_S4	t4 (post-ICI, at relapse)	lung LN metastasis		new metastatic site	WES, WGS, RNA-seq	S02764_T_S5	t4 (post-ICI, at relapse)	lung LN metastasis			WES
S02769	SCLC	3	2	blood	S02769_N	WES	S02769_T_S1	t0 (treatment-naive)	primary tumor	WES	S02769_T_S2	t2 (at relapse, after 1st line chemotherapy)	pleura metastasis	yes		WES, RNA-seq	S02769_T_S3	t2 (at relapse, after 1st line chemotherapy)	pleura metastasis	yes		WES
S02774	SCLC	2	2	blood	S02774_N	WES, WGS	S02774_T_S1	t0 (treatment-naive)	mediastinal LN metastasis	WES	S02774_T_S2	t2 (at relapse, after 1st line chemotherapy)	pleura metastasis		new metastatic site	WES, WGS, RNA-seq
S02775	SCLC	2	2	blood	S02775_N	WES, WGS	S02775_T_S1	t2 (at relapse, after 1st line chemotherapy)	lung LN metastasis	WES, WGS	S02775_T_S2	t4 (post-ICI, at relapse)	primary tumor			WES, WGS
S02782	SCLC	3	2	blood	S02782_N	WES	S02782_T_S1	t0 (treatment-naive)	primary tumor	WES	S02782_T_S2	t2 (at relapse, after 1st line chemotherapy)	lung LN metastasis			WES, RNA-seq	S02782_T_S3	t2 (at relapse, after 1st line chemotherapy)	lung LN metastasis			WES
S02783	SCLC	3	2	blood	S02783_N	WES, WGS	S02783_T_S1	t1 (during therapy, after neo-adjuvant therapy)	primary tumor	WES, WGS	S02783_T_S2	t2 (at relapse, after 1st line chemotherapy)	lung LN metastasis		new metastatic site	WES	S02783_T_S3	t2 (at relapse, after 1st line chemotherapy)	lung LN metastasis		new metastatic site	WES, WGS, RNA-seq
S02784	SCLC	3	2	blood	S02784_N	WES, WGS	S02784_T_S1	t0 (treatment-naive)	primary tumor	WES	S02784_T_S2	t2 (at relapse, after 1st line chemotherapy)	lung LN metastasis	yes	new metastatic site	WES, WGS, RNA-seq	S02784_T_S3	t2 (at relapse, after 1st line chemotherapy)	lung LN metastasis	yes	new metastatic site	WES
S02790	SCLC	2	1	blood	S02790_N	WES, WGS	S02790_T_S1	t0 (treatment-naive)	lung LN metastasis	WES	S02790_T_S2	t0 (treatment-naive)	CTC (PDX model)		CTC blood stream	WES, WGS, RNA-seq
S02806	SCLC	2	1	blood	S02806_N	WES, WGS	S02806_T_S1	t0 (treatment-naive)	lung LN metastasis	WES	S02806_T_S2	t0 (treatment-naive)	CTC (PDX model)		CTC blood stream	WES, WGS, RNA-seq
S02814	LCNEC/SCLC	3	3	blood	S02814_N	WES, WGS	S02814_T_S1	t0 (treatment-naive)	primary tumor	WES, WGS	S02814_T_S2	t2 (at relapse, after 1st line chemotherapy)	lung metastasis		new metastatic site	WES, WGS, RNA-seq	S02814_T_S3	t3 (post-ICI, during therapy)	lung metastasis		new metastatic site	WES, WGS, RNA-seq
S02841	SCLC	2	2	blood	S02841_N	WES, WGS	S02841_T_S1	t0 (treatment-naive)	lung LN metastasis	WES	S02841_T_S2	t0 (treatment-naive)	CTC (PDX model)		CTC blood stream	WES, WGS, RNA-seq
S02881	SCLC	3	2	blood	S02881_N	WES, WGS	S02881_T_S1	t0 (treatment-naive)	lung LN metastasis	WES	S02881_T_S2	t0 (treatment-naive)	lung LN metastasis (PDX)			WES, WGS, RNA-seq	S02881_T_S3	t0 (treatment-naive)	CTC (PDX model)			WES, WGS, RNA-seq
S02883	SCLC	4	2	blood	S02883_N	WES, WGS	S02883_T_S1	t0 (treatment-naive)	primary tumor	WES	S02883_T_S2	t0 (treatment-naive)	lung LN metastasis			WES	S02883_T_S3	t0 (treatment-naive)	lung LN metastasis			WES	S02883_T_S4	t2 (at relapse, after 1st line chemotherapy)	CTC (PDX model)			WES, WGS, RNA-seq
S02896	SCLC	3	2	blood	S02896_N	WES, WGS	S02896_T_S1	t0 (treatment-naive)	primary tumor	WES	S02896_T_S2	t0 (treatment-naive)	CTC (PDX model)	yes	CTC blood stream	WES, WGS, RNA-seq	S02896_T_S3	t2 (at relapse, after 1st line chemotherapy)	CTC (PDX model)	yes	CTC blood stream	WES, WGS, RNA-seq
S02906	SCLC	2	1	blood	S02906_N	WES, WGS	S02906_T_S1	t0 (treatment-naive)	primary tumor	WES, WGS	S02906_T_S2	t0 (treatment-naive)	CTC (PDX model)		CTC blood stream	WES, WGS, RNA-seq
S02912	SCLC	4	2	blood	S02912_N	WES, WGS	S02912_T_S1	t0 (treatment-naive)	primary tumor	WES	S02912_T_S2	t2 (at relapse, after 1st line chemotherapy)	brain metastasis	yes	new metastatic site	WES, WGS	S02912_T_S3	t2 (at relapse, after 1st line chemotherapy)	brain metastasis	yes	new metastatic site	WES	S02912_T_S4	t2 (at relapse, after 1st line chemotherapy)	brain metastasis	yes	new metastatic site	WES
S02917	adenocarcinoma/SCLC	2	2	blood	S02917_N	WES	S02917_T_S1	t0 (treatment-naive)	primary tumor	WES	S02917_T_S2	t2 (at relapse, after 1st line chemotherapy)	lung metastasis	yes		WES
S02976	SCLC	3	2	blood	S02976_N	WES, WGS	S02976_T_S1	t0 (treatment-naive)	lung LN metastasis	WES	S02976_T_S2	t0 (treatment-naive)	CTC (PDX model)		CTC blood stream	WES, WGS	S02976_T_S3	t2 (at relapse, after 1st line chemotherapy)	lung LN metastasis			WES, WGS, RNA-seq
S02990	SCLC	2	2	blood	S02990_N	WES, WGS	S02990_T_S1	t0 (treatment-naive)	primary tumor	WES, WGS	S02990_T_S2	t2 (at relapse, after 1st line chemotherapy)	primary tumor			WES
S02991	SCLC	2	2	blood	S02991_N	WES, WGS	S02991_T_S1	t0 (treatment-naive)	primary tumor	WES	S02991_T_S2	t2 (at relapse, after 1st line chemotherapy)	abdominal LN metastasis			WES, WGS, RNA-seq
S03017	SCLC	2	1	blood	S03017_N	WES, WGS	S03017_T_S1	t0 (treatment-naive)	primary tumor	WES, WGS, RNA-seq	S03017_T_S2	t0 (treatment-naive)	lung metastasis			WES, WGS, RNA-seq
S03032	SCLC	2	2	blood	S03032_N	WES, WGS	S03032_T_S1	t0 (treatment-naive)	primary tumor	WES, WGS	S03032_T_S2	t2 (at relapse, after 1st line chemotherapy)	primary tumor			WES, RNA-seq
S03056	SCLC	2	2	blood	S03056_N	WES, WGS	S03056_T_S1	t0 (treatment-naive)	lung LN metastasis	WES	S03056_T_S2	t4 (at relapse, after 1st line and 2nd line chemotherapy)	primary tumor	yes		WES, WGS, RNA-seq
S03104	SCLC	2	2	blood	S03104_N	WES, WGS	S03104_T_S1	t0 (treatment-naive)	lung LN metastasis	WES	S03104_T_S2	t4 (at relapse, after 1st line and 2nd line chemotherapy)	pleura metastasis	yes	new metastatic site	WES, WGS, RNA-seq
S03105	SCLC	3	1	blood	S03105_N	WES, WGS	S03105_T_S1	t0 (treatment-naive)	primary tumor	WES	S03105_T_S2	t0 (treatment-naive)	primary tumor			WES, WGS	S03105_T_S3	t0 (treatment-naive)	primary tumor			WES,WGS
S03106	SCLC	3	2	blood	S03106_N	WES, WGS	S03106_T_S1	t0 (treatment-naive)	lung LN metastasis	WES, WGS	S03106_T_S2	t2 (at relapse, after 1st line chemotherapy)	cervival LN metastasis	yes	new metastatic site	WES, WGS, RNA-seq	S03106_T_S3	t2 (at relapse, after 1st line chemotherapy)	CTC (PDX model)	yes	CTC blood stream	WES, WGS
S03116	SCLC	2	2	blood	S03116_N	WES, WGS	S03116_T_S1	t0 (treatment-naive)	breast metastasis	WES	S03116_T_S2	t4 (at relapse, after 1st line and 2nd line chemotherapy)	cervival LN metastasis	yes	new metastatic site	WES, WGS, RNA-seq
S03119	SCLC	2	2	blood	S03119_N	WES, WGS	S03119_T_S1	t0 (treatment-naive)	lung LN metastasis	WES, WGS	S03119_T_S2	t2 (at relapse, after 1st line chemotherapy)	primary tumor			WES, WGS, RNA-seq
S03144	SCLC	2	2	blood	S03144_N	WES, WGS	S03144_T_S1	t0 (treatment-naive)	spleen metastasis	WES, WGS	S03144_T_S2	t2 (at relapse, after 1st line chemotherapy)	adrenal gland metastasis			WES, WGS, RNA-seq
S03199	SCLC	2	1	blood	S03199_N	WES	S03199_T_S1	t0 (treatment-naive)	brain metastasis	WES, RNA-seq	S03199_T_S2	t0 (treatment-naive)	brain metastasis			WES
S03205	SCLC	2	1	blood	S03205_N	WES, WGS	S03205_T_S1	t2 (at relapse, after 1st line chemotherapy)	brain metastasis	WES, WGS	S03205_T_S2	t2 (at relapse, after 1st line chemotherapy)	brain metastasis		new metastatic site	WES, WGS
S03207	SCLC	2	1	blood	S03207_N	WES, WGS	S03207_T_S1	t2 (at relapse, after 1st line chemotherapy)	brain metastasis	WES, WGS	S03207_T_S2	t2 (at relapse, after 1st line chemotherapy)	brain metastasis		new metastatic site	WES, WGS
S03213	SCLC	2	2	blood	S03213_N	WES, WGS	S03213_T_S1	t0 (treatment-naive)	liver metastasis	WES, WGS	S03213_T_S2	t2 (at relapse, after 1st line chemotherapy)	liver metastasis			WES, WGS, RNA-seq
S03324	SCLC	2	2	blood	S03324_N	WES, WGS	S03324_T_S1	t0 (treatment-naive)	primary tumor	WES, WGS	S03324_T_S2	t2 (at relapse, after 1st line chemotherapy)	primary tumor			WES, WGS, RNA-seq
S03325	SCLC	3	2	blood	S03325_N	WES, WGS	S03325_T_S1	t0 (treatment-naive)	liver metastasis	WES, WGS	S03325_T_S2	t4 (at relapse, after 1st line and 2nd line chemotherapy)	liver metastasis	yes		WES, WGS, RNA-seq	S03325_T_S3	t4 (post-ICI, at relapse)	axillary LN metastasis			WES,WGS
S03405	SCLC	2	2	blood	S03405_N	WES, WGS	S03405_T_S1	t0 (treatment-naive)	skin metastasis	WES, WGS	S03405_T_S2	t2 (at relapse, after 1st line chemotherapy)	skin metastasis	yes	new metastatic site	WES, WGS, RNA-seq
S03727	SCLC	2	2	blood	S03727_N	WES	S03727_T_S1	t0 (treatment-naive)	axillary LN metastasis	WES	S03727_T_S2	t2 (at relapse, after 1st line chemotherapy)	axillary LN metastasis			WES
S03744	SCLC	2	2	blood	S03744_N	WES	S03744_T_S1	t0 (treatment-naive)	primary tumor	WES	S03744_T_S2	t2 (at relapse, after 1st line chemotherapy)	liver metastasis			WES

## Sheet: Supplementary_Table_3
Supplementary Table 3: Sequencing QC - Genome Data
Patient	Sample	WES/WGS	Source	Alignment reference genome	Purity	Ploidy	Number of reads	Number of masked reads	Number of masked reads (%)	N_reads_align_uniquely	N_reads_align_uniquely%	N_paired_reads	Mean_read_length	Mean_insert_size	Mean_coverage	Well_covered_exome_MB
S02469	S02469_N	WES	normal blood (FF)	hg19	NA	NA	191576290	50613109	0.264193	180848089	0.944	179812836	75.5495	165.875	108.758
S02469	S02469_T_S1	WES	tumor (FFPE)	hg19	0.91	3.18	194883494	74421624	0.381878	185638952	0.952564	184271200	75.5297	146.912	86.2814	41.5129
S02469	S02469_T_S2	WES	tumor (FFPE)	hg19	0.87	3.1	185081924	57406804	0.31017	175861517	0.950182	174862726	75.5393	151.12	96.0585	41.5289
S02496	S02496_N	WES	normal blood (FF)	hg19_mm10	NA	NA	236118562	85692282	0.362921	222252539	0.941275	221035501	75.5571	174.86	112.927
S02496	S02496_T_S1	WES	tumor (FFPE)	hg19_mm10	0.82	2.54	204456198	64503853	0.31549	192905044	0.943503	191625708	87.3562	162.456	120.696	41.5473
S02496	S02496_T_S2	WES	tumor (FF)	hg19_mm10	0.99	2.68	190168496	63798046	0.335482	176828511	0.929852	175994597	75.5515	162.745	94.8596	41.5327
S02500	S02500_N	WES	normal blood (FF)	hg19_mm10	NA	NA	132675622	15307202	0.115373	123698574	0.932338	123179863	101	173.26	100.62
S02500	S02500_T_S1	WES	tumor (FFPE)	hg19_mm10	0.57	3.72	217050514	67135173	0.309307	205559176	0.947057	203383932	75.5547	173.248	116.645	41.5374
S02500	S02500_T_S2	WES	tumor (FFPE)	hg19_mm10	0.6	4.12	203915628	63333346	0.310586	193830137	0.950541	191252387	75.5517	178.913	110.604	41.5403
S02500	S02500_T_S3	WES	tumor (FF)	hg19_mm10	0.99	4.02	186454364	33147145	0.177776	175277701	0.940057	173544635	75.5463	153.083	114.797	41.4964
S02513	S02513_N	WES	normal blood (FF)	hg19_mm10	NA	NA	114947802	9463986	0.0823329	107619017	0.936242	107229736	101	175.466	91.1275
S02513	S02513_T_S1	WES	tumor (FFPE)	hg19_mm10	0.95	1.93	201774008	70582188	0.349808	191571679	0.949437	189367858	75.5421	163.601	96.4952	41.4744
S02513	S02513_T_S2	WES	tumor (FF)	hg19_mm10	0.99	1.94	259560004	76225974	0.293674	241674796	0.931094	240486901	101	173.029	156.695	41.5228
S02513	S02513_T_S3	WES	tumor (FF)	hg19_mm10	0.99	1.97	147961578	28764802	0.194407	137831383	0.931535	137353232	75.5397	150.062	89.0038	41.4423
S02521	S02521_N	WES	normal blood (FF)	hg19_mm10	NA	NA	207893862	23149772	0.111354	196636754	0.945852	194942042	100.931	213.541	153.493
S02521	S02521_T_S1	WES	tumor (FFPE)	hg19_mm10	0.99	1.92	146982470	16983608	0.115549	138293891	0.940887	136556632	100.941	228.236	105.852	41.6094
S02521	S02521_T_S2	WES	tumor (FF)	hg19_mm10	0.87	1.95	272016420	73566933	0.27045	256896701	0.944416	230928093	100.879	187.658	156.408	41.6216
S02525	S02525_N	WES	normal blood (FF)	hg19_mm10	NA	NA	125888918	15909238	0.126375	117906308	0.93659	117473013	101	169.819	94.1385
S02525	S02525_T_S1	WES	tumor (FFPE)	hg19_mm10	0.91	3.33	161077924	27966235	0.173619	152722379	0.948127	149966557	75.5692	162.647	121.161	41.5134
S02525	S02525_T_S2	WES	tumor (FF)	hg19_mm10	0.99	3.34	263366156	46086151	0.174989	242128163	0.919359	240901206	101	173.34	183.9	41.5696
S02525	S02525_T_S3	WES	tumor (FF)	hg19_mm10	0.99	3.26	185780732	38829688	0.209008	174724878	0.94049	173641559	75.5529	169.149	110.88	41.5121
S02544	S02544_N	WES	normal blood (FF)	hg19_mm10	NA	NA	179419378	55287958	0.308149	169110954	0.942546	167935733	75.5579	176.015	93.9797
S02544	S02544_T_S1	WES	tumor (FFPE)	hg19_mm10	0.57	1.9	234508714	97639834	0.416359	221031132	0.942528	218140826	75.5293	157.328	96.8718	41.4938
S02544	S02544_T_S2	WES	tumor (FF)	hg19_mm10	0.99	1.91	213400948	73101923	0.342557	198629751	0.930782	197543248	75.5556	172.552	103.66	41.4945
S02551	S02551_N	WES	normal blood (FF)	hg19_mm10	NA	NA	126644454	34279008	0.270671	119564190	0.944093	118890137	86.8843	167.95	79.0782
S02551	S02551_T_S1	WES	tumor (FFPE)	hg19_mm10	0.24	5.32	192257490	55692002	0.289674	181444294	0.943757	180049900	75.5438	166.574	100.541	41.4968
S02551	S02551_T_S2	WES	tumor (FF)	hg19_mm10	0.99	5.67	204109214	62315431	0.305304	192501964	0.943132	191021402	87.3635	162.521	120.263	41.5065
S02562	S02562_N	WES	normal blood (FF)	hg19_mm10	NA	NA	125652796	36991942	0.294398	118623744	0.94406	117976282	75.5653	170.099	71.0472
S02562	S02562_T_S1	WES	tumor (FF)	hg19_mm10	0.75	2.64	670567932	320229603	0.47755	635437997	0.947612	631902791	75.5511	179.551	272.156	41.4663
S02562	S02562_T_S2	WES	tumor (FF)	hg19_mm10	0.99	2.55	201064618	66157879	0.329038	189651453	0.943236	188487021	87.0863	171.29	113.571	41.4459
S02563	S02563_N	WES	normal blood (FF)	hg19_mm10	NA	NA	114653584	22570465	0.196858	108273021	0.944349	107719270	88.1228	170.175	79.8614
S02563	S02563_T_S1	WES	tumor (FFPE)	hg19_mm10	0.85	1.78	252518368	121998662	0.483128	238916288	0.946134	236939132	75.5149	141.437	93.1691	41.4294
S02563	S02563_T_S2	WES	tumor (FF)	hg19_mm10	0.99	2.99	190139864	46921801	0.246775	177908034	0.935669	176964948	86.836	165.385	120.585	41.433
S02608	S02608_N	WES	normal blood (FF)	hg19_mm10	NA	NA	232723326	65006250	0.279328	219854442	0.944703	218497548	75.5512	166.894	127.667
S02608	S02608_T_S1	WES	tumor (FFPE)	hg19_mm10	0.47	1.85	198249986	85420423	0.430872	186713270	0.941807	185109997	75.5424	158.919	81.4922	41.4965
S02608	S02608_T_S2	WES	tumor (FF)	hg19_mm10	0.99	1.85	218053958	58110579	0.266496	203904670	0.935111	202952121	75.5505	165.519	122.291	41.4834
S02618	S02618_N	WES	normal blood (FF)	hg19_mm10	NA	NA	211091566	59395912	0.281375	199666021	0.945874	198422636	75.5581	168.652	120.454
S02618	S02618_T_S1	WES	tumor (FFPE)	hg19_mm10	0.83	1.81	201097422	53455302	0.265818	190046646	0.945048	188258361	75.538	148.006	120.087	41.3753
S02618	S02618_T_S2	WES	tumor (FF)	hg19_mm10	0.99	1.74	184019346	56542244	0.307263	169849836	0.923	168774398	75.549	178.362	88.553	41.4576
S02618	S02618_T_S3	WES	tumor (FF)	hg19_mm10	0.99	1.74	241511956	66285744	0.274462	225806717	0.934971	224809079	75.5579	168.553	137.626	41.4833
S02658	S02658_N	WES	normal blood (FF)	hg19_mm10	NA	NA	214888594	41775055	0.194403	203235655	0.945772	202533138	75.5496	167.173	126.433
S02658	S02658_T_S1	WES	tumor (FFPE)	hg19_mm10	0.91	3.34	217074352	83721688	0.385682	204909244	0.943959	203480005	88.0505	144.063	104.455	41.4294
S02658	S02658_T_S2	WES	tumor (FF)	hg19_mm10	0.97	3.23	177959892	33602175	0.188819	168259350	0.94549	167594379	75.5516	166.826	109.288	41.4549
S02671	S02671_N	WES	normal blood (FF)	hg19_mm10	NA	NA	195409336	38875049	0.198942	184535961	0.944356	183699727	75.5506	171.05	115.035
S02671	S02671_T_S1	WES	tumor (FF)	hg19_mm10	0.93	3.33	221460692	95259879	0.430144	209285420	0.945023	208319100	75.5526	172.982	96.9208	41.5138
S02671	S02671_T_S2	WES	tumor (FF)	hg19_mm10	0.78	3.05	201223020	38466024	0.191161	190573658	0.947077	189664897	75.5501	167.605	120.592	41.5343
S02671	S02671_T_S3	WES	tumor (FF)	hg19_mm10	0.94	2.22	192545768	41722441	0.216688	180723526	0.9386	179498150	75.5515	163.471	114.485	41.5269
S02671	S02671_T_S4	WES	tumor (FF)	hg19_mm10	0.99	3.07	178777668	40676384	0.227525	164919326	0.922483	163431065	75.5373	152.22	102.335	41.506
S02671	S02671_T_S5	WES	tumor (FF)	hg19_mm10	0.85	3.2	141300162	32911852	0.232922	133190529	0.942607	132387097	75.5634	183.118	86.2416	41.5076
S02699	S02699_N	WES	normal blood (FF)	hg19	NA	NA	274595464	45904896	0.167173	260137851	0.947349	256221357	100.966	235.859	205.519
S02699	S02699_T_S1	WES	tumor (FFPE)	hg19	0.57	4.14	254970596	49153914	0.192783	241802759	0.948355	237789645	100.839	184.538	186.997	41.6319
S02699	S02699_T_S2	WES	tumor (FF)	hg19	0.64	4.52	365971712	62945679	0.171996	347590741	0.949775	339618567	100.961	238.328	271.528	41.6929
S02699	S02699_T_S3	WES	tumor (FF)	hg19	0.5	4.32	348746888	59660253	0.17107	331079284	0.94934	325319443	100.965	239.801	259.067	41.7012
S02706	S02706_N	WES	normal blood (FF)	hg19	NA	NA	183675318	49590587	0.269991	173657969	0.945462	172845623	75.5491	170.515	103.135
S02706	S02706_T_S1	WES	tumor (FFPE)	hg19	0.7	2.66	146198762	36946906	0.252717	137920081	0.943374	136298249	99.49	151.663	94.8554	41.2205
S02706	S02706_T_S2	WES	tumor (FFPE)	hg19	0.88	2.72	212835344	65836299	0.30933	200367821	0.941422	197317812	75.569	148.647	122.022	41.3819
S02706	S02706_T_S3	WES	tumor (FF)	hg19	0.67	3.44	191903046	65030528	0.338872	181171252	0.944077	177570067	75.5422	155.282	93.0041	41.5169
S02707	S02707_N	WES	normal blood (FF)	hg19	NA	NA	195498436	50922122	0.260473	185497743	0.948845	184288560	75.5512	172.807	112.654
S02707	S02707_T_S1	WES	tumor (FFPE)	hg19	0.96	1.87	213601230	65751820	0.307825	202001538	0.945695	200869190	75.5524	157.049	110.862	41.4901
S02707	S02707_T_S2	WES	tumor (FF)	hg19	0.97	3.73	188294542	51328031	0.272594	178661050	0.948838	177578836	75.5486	189.44	101.121	41.5217
S02714	S02714_N	WES	normal blood (FF)	hg19_mm10	NA	NA	187683174	52174574	0.277993	177112579	0.943679	175554316	76	160.122	106.027
S02714	S02714_T_S1	WES	tumor (FFPE)	hg19_mm10	0.81	1.91	242304510	124476299	0.513718	228819247	0.944346	226945716	75.5392	161.378	82.1992	41.4899
S02714	S02714_T_S2	WES	tumor (FF)	hg19_mm10	0.99	3.22	194425568	56701280	0.291635	183322636	0.942894	182577342	76	172.303	106.532	41.4973
S02714	S02714_T_S3	WES	tumor (FF)	hg19_mm10	0.98	3.2	273920000	82057367	0.299567	258093988	0.942224	256731758	76	173.175	148.92	41.5052
S02718	S02718_N	WES	normal blood (FF)	hg19	NA	NA	454958700	101479302	0.223052	428384957	0.941591	424348926	76.2985	172.162	147.505
S02718	S02718_T_S1	WES	tumor (FFPE)	hg19	0.93	3.27	289450722	99109120	0.342404	275119885	0.95049	272815648	75.5485	155.485	151.777	41.523
S02718	S02718_T_S2	WES	tumor (FF)	hg19	0.78	3.29	424443356	101184863	0.238394	401343841	0.945577	395494029	76.3725	163.102	134.232	41.6171
S02722	S02722_N	WES	normal blood (FF)	hg19	NA	NA	209896096	63067136	0.300468	198344330	0.944964	197672972	75.548	160.731	113.35
S02722	S02722_T_S1	WES	tumor (FFPE)	hg19	0.76	2.43	253504230	90451041	0.356803	240374904	0.948209	238618427	75.5471	154.655	128.615	41.5435
S02722	S02722_T_S2	WES	tumor (FF)	hg19	0.64	2.46	193308798	70513009	0.364769	182628842	0.944752	180924687	75.5275	149.714	88.8029	41.5123
S02724	S02724_N	WES	normal blood (FF)	hg19	NA	NA	349350652	81300718	0.23272	328261151	0.939632	324062082	76.4103	163.727	126.227
S02724	S02724_T_S1	WES	tumor (FFPE)	hg19	0.98	1.93	199959526	73200188	0.366075	189541862	0.947901	188155084	75.5374	163.436	92.6563	41.549
S02724	S02724_T_S2	WES	tumor (FF)	hg19	0.59	1.92	322909962	75784174	0.234691	303632327	0.9403	297314934	76.5589	163.09	114.543	41.6117
S02725	S02725_N	WES	normal blood (FF)	hg19	NA	NA	355139738	83653041	0.23555	333979943	0.940418	329711106	76.6132	166.615	137.595
S02725	S02725_T_S1	WES	tumor (FFPE)	hg19	0.88	1.82	126032644	51190440	0.406168	120805097	0.958522	119132256	99.4309	167.4	73.3554	41.2937
S02725	S02725_T_S2	WES	tumor (FF)	hg19	0.89	1.84	331526474	67994740	0.205096	313729784	0.946319	310395913	76.4737	164.493	125.309	41.5707
S02725	S02725_T_S3	WES	tumor (FF)	hg19	0.88	1.85	191170886	43893759	0.229605	181932422	0.951674	180176679	100.979	234.331	120.541	41.5568
S02730	S02730_N	WES	normal blood (FF)	hg19_mm10	NA	NA	208558564	64473948	0.309141	196113364	0.940328	194110495	75.5593	171.231	115.03
S02730	S02730_T_S1	WES	tumor (FFPE)	hg19_mm10	0.99	1.88	195453100	53164265	0.272005	181392016	0.928059	180243245	75.5575	168.438	112.49	41.4824
S02730	S02730_T_S2	WES	tumor (FF)	hg19_mm10	0.99	1.88	182722230	43150346	0.236153	172071043	0.941708	170286208	75.552	160.016	113.903	41.4764
S02731	S02731_N	WES	normal blood (FF)	hg19	NA	NA	184427366	46001914	0.249431	174486337	0.946098	173477736	75.5463	167.548	107.536
S02731	S02731_T_S1	WES	tumor (FFPE)	hg19	0.65	2.06	220604010	75710645	0.343197	208377004	0.944575	207093244	75.5493	149.485	114.079	41.539
S02731	S02731_T_S2	WES	tumor (FF)	hg19	0.87	2.06	175278100	45015029	0.256821	166470505	0.949751	165096006	75.5442	165.168	104.403	41.5442
S02731	S02731_T_S3	WES	tumor (FF)	hg19	0.55	2.06	207385482	43522105	0.209861	196367738	0.946873	194959875	75.5489	174.186	125.471	41.5629
S02732	S02732_N	WES	normal blood (FF)	hg19	NA	NA	302088034	66122840	0.218886	284151105	0.940624	280818239	76.7984	163.317	121.559
S02732	S02732_T_S1	WES	tumor (FF)	hg19	0.94	1.78	393684590	82506723	0.209576	369993306	0.939822	364290376	76.5506	166.078	156.077	41.6064
S02732	S02732_T_S2	WES	tumor (FF)	hg19	0.96	1.75	324167326	64631540	0.199377	304535186	0.939438	300923349	76.6336	164.488	134.491	41.5993
S02741	S02741_N	WES	normal blood (FF)	hg19	NA	NA	167447450	39864642	0.238073	158538532	0.946796	157679979	75.5522	168.612	102.256
S02741	S02741_T_S1	WES	tumor (FFPE)	hg19	0.73	2.14	199832954	65542047	0.327984	188917017	0.945375	186948480	75.5547	153.074	108.849	41.5133
S02741	S02741_T_S2	WES	tumor (FF)	hg19	0.78	2.78	208056906	56165545	0.269953	196644736	0.945149	194544846	75.553	170.701	118.687	41.5402
S02751	S02751_N	WES	normal blood (FF)	hg19	NA	NA	216981782	55845139	0.257372	205153167	0.945486	203995142	75.5531	167.441	125.709
S02751	S02751_T_S1	WES	tumor (FFPE)	hg19	0.8	3.07	169390360	55011646	0.324763	160223708	0.945884	159342642	75.5506	152.167	90.4133	41.5132
S02751	S02751_T_S2	WES	tumor (FF)	hg19	0.73	2.97	189870930	42630205	0.224522	180741690	0.951919	179130113	75.5431	159.259	119.298	41.5421
S02764	S02764_N	WES	normal blood (FF)	hg19	NA	NA	211662748	65852627	0.311121	199333116	0.941749	197755663	75.5594	167.188	110.469
S02764	S02764_T_S1	WES	tumor (FFPE)	hg19	0.95	1.89	165582010	30718882	0.185521	156394801	0.944516	154402553	99.5114	167.397	121.576	41.4798
S02764	S02764_T_S2	WES	tumor (FFPE)	hg19	0.93	3.52	166679658	45610680	0.273643	157313169	0.943805	155761809	75.5653	152.271	95.0348	41.3794
S02764	S02764_T_S3	WES	tumor (FFPE)	hg19	0.63	1.98	249924658	82765511	0.331162	236459387	0.946123	232879528	75.5605	161.135	128.468	41.4978
S02764	S02764_T_S4	WES	tumor (FF)	hg19	0.66	1.88	171357738	46719713	0.272644	162059832	0.94574	158110233	75.524	152.471	100.794	41.4685
S02764	S02764_T_S5	WES	tumor (FF)	hg19	0.97	1.9	194640138	55542395	0.285359	184228967	0.946511	182390312	75.5663	173.084	111.979	41.4933
S02769	S02769_N	WES	normal blood (FF)	hg19	NA	NA	193863912	49258332	0.254087	183491789	0.946498	182171090	75.5548	169.861	112.543
S02769	S02769_T_S1	WES	tumor (FFPE)	hg19	0.96	1.81	184001898	41410529	0.225055	173783428	0.944465	172088949	99.055	137.459	110.82	41.444
S02769	S02769_T_S2	WES	tumor (FF)	hg19	0.9	1.82	201779322	59084986	0.29282	190872874	0.945949	188571666	75.565	162.276	116.326	41.5108
S02769	S02769_T_S3	WES	tumor (FF)	hg19	0.92	1.82	204899190	42763024	0.208703	193348520	0.943628	191324523	75.5467	174.013	120.955	41.5522
S02774	S02774_N	WES	normal blood (FF)	hg19	NA	NA	212078250	53530486	0.252409	199794839	0.942081	198345942	75.5541	171.082	121.46
S02774	S02774_T_S1	WES	tumor (FFPE)	hg19	0.95	4.15	218899070	70294975	0.32113	205468766	0.938646	202936715	75.5465	168.849	109.48	41.5441
S02774	S02774_T_S2	WES	tumor (FF)	hg19	0.91	4.19	182901082	44588058	0.243782	173204092	0.946982	172350914	75.5479	163.404	106.975	41.548
S02775	S02775_N	WES	normal blood (FF)	hg19	NA	NA	208121054	63694330	0.306045	195905002	0.941303	194530440	75.5576	169.843	106.614
S02775	S02775_T_S1	WES	tumor (FFPE)	hg19	0.96	1.91	232865082	82998984	0.356425	219396378	0.942161	215959947	75.5681	157.891	116.8	41.4714
S02775	S02775_T_S2	WES	tumor (FF)	hg19	0.72	1.91	184741808	35260898	0.190866	175368420	0.949262	174164929	75.5498	173.591	121.119	41.5319
S02782	S02782_N	WES	normal blood (FF)	hg19	NA	NA	192381846	56552316	0.293959	181687011	0.944408	180661630	75.5548	165.14	106.35
S02782	S02782_T_S1	WES	tumor (FFPE)	hg19	0.39	5.68	171738174	71575513	0.416771	164057531	0.955277	162539513	98.9571	148.516	85.0385	41.3604
S02782	S02782_T_S2	WES	tumor (FF)	hg19	0.78	3.52	179225254	60486046	0.337486	168968345	0.942771	165157623	75.585	172.73	92.292	41.2813
S02782	S02782_T_S3	WES	tumor (FF)	hg19	0.61	4.64	188447336	52161829	0.276798	178136869	0.945287	176915214	75.55	172.949	103.961	41.5492
S02783	S02783_N	WES	normal blood (FF)	hg19	NA	NA	211445928	62709062	0.296573	199385466	0.942962	198063568	75.556	166.425	114.872
S02783	S02783_T_S1	WES	tumor (FFPE)	hg19	0.74	3.41	195661132	36660994	0.18737	184540161	0.943162	183232151	99.419	147.448	134.38	41.3199
S02783	S02783_T_S2	WES	tumor (FF)	hg19	0.88	3.15	233078702	73603440	0.315788	219592456	0.942139	216131932	75.5755	173.692	123.411	41.4616
S02783	S02783_T_S3	WES	tumor (FF)	hg19	0.84	3.2	172865362	50906759	0.294488	163396863	0.945226	162708134	75.545	160.959	93.6189	41.4741
S02784	S02784_N	WES	normal blood (FF)	hg19	NA	NA	216272548	61375467	0.283788	203863120	0.942621	202469158	75.5561	167.756	118.517
S02784	S02784_T_S1	WES	tumor (FFPE)	hg19	0.93	2.82	181135218	64842954	0.357981	173398989	0.95729	171412499	99.1625	152.233	107.803	41.3059
S02784	S02784_T_S2	WES	tumor (FF)	hg19	0.93	2.57	159276790	40297358	0.253002	151147669	0.948962	150091132	75.5626	152.581	99.0095	41.4115
S02784	S02784_T_S3	WES	tumor (FF)	hg19	0.95	2.54	180819716	48148786	0.266281	169976230	0.940032	164415317	75.5444	162.773	97.7368	41.4716
S02790	S02790_N	WES	normal blood (FF)	hg19	NA	NA	195651262	45474658	0.232427	184874442	0.944918	182918411	75.5619	176.279	120.188
S02790	S02790_T_S1	WES	tumor (FFPE)	hg19	0.99	1.77	196290740	52019901	0.265015	185362763	0.944328	183663416	75.554	170.893	112.818	41.4877
S02790	S02790_T_S2	WES	tumor (FF)	hg19	0.86	1.77	198589358	45247778	0.227846	186491457	0.939081	181737013	75.5333	149.143	121.383	41.4067
S02806	S02806_N	WES	normal blood (FF)	hg19_mm10	NA	NA	266041972	56121656	0.21095	252579908	0.949399	249932788	100.977	250.185	186.852
S02806	S02806_T_S1	WES	tumor (FFPE)	hg19_mm10	0.99	3.2	177299914	34355198	0.193769	167696324	0.945834	165561232	100.973	238.456	126.667	41.6277
S02806	S02806_T_S2	WES	tumor (FF)	hg19_mm10	0.95	3.11	172127508	36898664	0.214368	163113899	0.947634	156929175	100.945	215.491	120.904	41.6079
S02814	S02814_N	WES	normal blood (FF)	hg19	NA	NA	190666260	85515180	0.448507	179723293	0.942607	178592918	75.5661	160.619	81.9126
S02814	S02814_T_S1	WES	tumor (FFPE)	hg19	0.68	1.75	215180638	41400167	0.192397	204236689	0.949141	182501581	100.943	201.204	154.098	41.4656
S02814	S02814_T_S2	WES	tumor (FF)	hg19	0.74	1.65	188217918	79429532	0.422008	177953059	0.945463	177154197	75.5572	159.598	86.2402	41.4387
S02814	S02814_T_S3	WES	tumor (FF)	hg19	0.7	1.67	161958802	33723304	0.208221	153571669	0.948214	152018765	100.978	239.904	106.378	41.459
S02841	S02841_N	WES	normal blood (FF)	hg19_mm10	NA	NA	190170658	61048841	0.321021	179760114	0.945257	178646225	74.663	177.322	98.4584
S02841	S02841_T_S1	WES	tumor (FFPE)	hg19_mm10	0.99	2.01	199318254	57666798	0.28932	188266151	0.94455	187360517	74.6595	165.895	109.902	41.4534
S02841	S02841_T_S2	WES	tumor (FF)	hg19_mm10	0.75	2.07	383622742	142469319	0.371379	362265271	0.944327	346080530	100.706	169.505	193.344	41.5762
S02881	S02881_N	WES	normal blood (FF)	hg19_mm10	NA	NA	171228390	52167374	0.304665	161628785	0.943937	160335256	74.6648	203.779	88.2644
S02881	S02881_T_S1	WES	tumor (FFPE)	hg19_mm10	0.99	1.82	221031524	70073839	0.317031	207757143	0.939943	206712022	74.664	174.122	116.033	41.5292
S02881	S02881_T_S2	WES	tumor (FF)	hg19_mm10	0.93	3.31	182536972	53123966	0.291031	170694020	0.93512	169731231	74.6645	174.129	99.9348	41.5179
S02881	S02881_T_S3	WES	tumor (FF)	hg19_mm10	0.91	1.78	198302704	69404646	0.349993	187351311	0.944774	185050779	75.555	161.448	100.708	41.513
S02883	S02883_N	WES	normal blood (FF)	hg19_mm10	NA	NA	142473292	19806802	0.139021	135013273	0.947639	134099269	98.7564	227.654	104.88
S02883	S02883_T_S1	WES	tumor (FFPE)	hg19_mm10	0.99	3.1	139911414	24217663	0.173093	134033704	0.95799	132588377	98.4706	176.086	117.157	41.2908
S02883	S02883_T_S2	WES	tumor (FF)	hg19_mm10	0.98	3.1	154902564	24763003	0.159862	147737955	0.953748	145200526	98.6147	180.479	133.655	41.1661
S02883	S02883_T_S3	WES	tumor (FF)	hg19_mm10	0.98	1.65	142460686	25487923	0.178912	136113857	0.955449	133476056	98.622	177.472	122.789	41.1093
S02883	S02883_T_S4	WES	tumor (FF)	hg19_mm10	0.99	3.1	154642358	30758490	0.198901	147696406	0.955084	146470414	98.9356	221.677	129.006	41.4114
S02896	S02896_N	WES	normal blood (FF)	hg19_mm10	NA	NA	184253660	41913161	0.227475	175072144	0.950169	172236953	98.5488	166.709	142.924
S02896	S02896_T_S1	WES	tumor (FFPE)	hg19_mm10	0.99	3.45	215130044	60694327	0.282129	203620261	0.946498	201485077	95.864	125.887	126.343	41.167
S02896	S02896_T_S2	WES	tumor (FF)	hg19_mm10	0.84	3.48	135613348	21660601	0.159723	129721582	0.956555	128873078	99.0394	235.663	116.8	41.3909
S02896	S02896_T_S3	WES	tumor (FF)	hg19_mm10	0.99	3.28	242495814	69844958	0.288025	226904657	0.935705	225054496	100.983	235.501	148.311	41.4514
S02906	S02906_N	WES	normal blood (FF)	hg19_mm10	NA	NA	191442106	54613619	0.285275	181815238	0.949714	179886228	100.989	238.765	121.798
S02906	S02906_T_S1	WES	tumor (FFPE)	hg19_mm10	0.99	3.96	144860398	25822574	0.178258	138336577	0.954965	136738302	99.0067	234.808	121.093	41.4762
S02906	S02906_T_S2	WES	tumor (FF)	hg19_mm10	0.85	4.04	275434008	57363984	0.208268	261578213	0.949695	244848751	100.918	203.632	192.223	41.5887
S02912	S02912_N	WES	normal blood (FF)	hg19	NA	NA	223669772	56688392	0.253447	211271802	0.94457	208656401	75.562	171.45	132.058
S02912	S02912_T_S1	WES	tumor (FFPE)	hg19	0.78	1.96	169954086	35587777	0.209396	162215802	0.954468	160674860	75.5414	164.78	107.961	41.5251
S02912	S02912_T_S2	WES	tumor (FF)	hg19	0.96	1.82	197571884	49624541	0.251172	187285971	0.947938	185399961	75.5468	163.839	118.509	41.5021
S02912	S02912_T_S3	WES	tumor (FFPE)	hg19	0.87	1.83	210177710	62688679	0.298265	198724712	0.945508	195727720	75.5407	160.632	116.54	41.5285
S02912	S02912_T_S4	WES	tumor (FFPE)	hg19	0.8	1.82	183179870	41873034	0.22859	173887018	0.949269	172030579	75.5443	163.321	114.64	41.5321
S02917	S02917_N	WES	normal blood (FF)	hg19	NA	NA	214201190	47829142	0.223291	203592102	0.950471	201317657	100.977	246.21	146.901
S02917	S02917_T_S1	WES	tumor (FFPE)	hg19	0.14	2.49	178209522	38012795	0.213304	169307605	0.950048	156102987	100.962	248.18	122.931	41.6304
S02917	S02917_T_S2	WES	tumor (FF)	hg19	0.83	3.1	329902046	80568264	0.244219	312722680	0.947926	271141161	100.889	196.34	205.243	41.6204
S02976	S02976_N	WES	normal blood (FF)	hg19_mm10	NA	NA	224519754	69786998	0.310828	212125326	0.944796	210963847	75.5574	168.373	122.913
S02976	S02976_T_S1	WES	tumor (FFPE)	hg19_mm10	0.92	2.88	195916916	67014304	0.342055	186153748	0.950167	184645434	75.5569	155.019	105.556	41.4652
S02976	S02976_T_S2	WES	tumor (FF)	hg19_mm10	0.99	3.19	147006892	26164639	0.177982	139888529	0.951578	138480171	99.0045	218.026	123.061	41.3894
S02976	S02976_T_S3	WES	tumor (FF)	hg19_mm10	0.94	3.19	180955496	31894825	0.176258	173443635	0.958488	171729683	99.3865	236.588	152.346	41.4415
S02990	S02990_N	WES	normal blood (FF)	hg19	NA	NA	189926334	26543517	0.139757	179678484	0.946043	178717418	99.4423	163.937	138.699
S02990	S02990_T_S1	WES	tumor (FFPE)	hg19	0.89	1.79	153536322	22783103	0.148389	145708019	0.949013	144849769	99.4907	153.365	112.176	41.4861
S02990	S02990_T_S2	WES	tumor (FF)	hg19	0.51	3.15	207935690	44660938	0.214782	198772567	0.955933	195996436	99.2703	241.549	161.213	41.4719
S02991	S02991_N	WES	normal blood (FF)	hg19	NA	NA	218473636	44098578	0.201849	205314733	0.939769	202438041	99.5769	188.655	146.923
S02991	S02991_T_S1	WES	tumor (FFPE)	hg19	0.73	2.13	234124496	50200800	0.214419	219869997	0.939116	215348435	99.5997	148.296	147.161	41.5253
S02991	S02991_T_S2	WES	tumor (FF)	hg19	0.84	2.41	152788660	23992231	0.157029	146518239	0.95896	145736931	101	220.976	139.171	41.3854
S03017	S03017_N	WES	normal blood (FF)	hg19	NA	NA	199880744	46705545	0.233667	189255619	0.946843	187196434	100.975	224.747	124.638
S03017	S03017_T_S1	WES	tumor (FF)	hg19	0.85	2.53	148736742	32402984	0.217855	141324956	0.950168	139903472	100.977	234.894	96.0637	41.5613
S03017	S03017_T_S2	WES	tumor (FF)	hg19	0.79	2.28	209153244	52295083	0.250032	199030929	0.951603	197156580	100.979	231.114	129.816	41.5844
S03032	S03032_N	WES	normal blood (FF)	hg19	NA	NA	196196250	42225750	0.215222	185923145	0.947639	183113711	97.7101	156.504	123.691
S03032	S03032_T_S1	WES	tumor (FFPE)	hg19	0.85	3.07	309984666	64633892	0.208507	289482894	0.933862	286682076	98.6066	151.811	143.511	41.1765
S03032	S03032_T_S2	WES	tumor (FF)	hg19	0.81	3.15	188932286	29955005	0.158549	179022569	0.947549	177638200	100.722	217.085	139.551	41.336
S03056	S03056_N	WES	normal blood (FF)	hg19	NA	NA	270894784	44098027	0.162787	256998496	0.948702	255075935	100.954	231.872	208.973
S03056	S03056_T_S1	WES	tumor (FFPE)	hg19	0.86	1.73	226862514	75340371	0.332097	213412560	0.940713	188687361	100.862	187.531	118.891	41.5139
S03056	S03056_T_S2	WES	tumor (FF)	hg19	0.86	3.14	170484832	46017496	0.269921	161851142	0.949358	160287376	100.983	245.372	108.891	41.5856
S03104	S03104_N	WES	normal blood (FF)	hg19	NA	NA	195691998	45748358	0.233777	186524817	0.953155	184039633	98.3804	161.337	136.975
S03104	S03104_T_S1	WES	tumor (FFPE)	hg19	0.99	2.47	184486902	45550747	0.246905	175504041	0.951309	173580772	97.0792	134.244	108.186	40.9998
S03104	S03104_T_S2	WES	tumor (FF)	hg19	0.96	2.48	228636114	85666649	0.374686	217408886	0.950895	215572931	100.979	226.303	121.465	41.391
S03105	S03105_N	WES	normal blood (FF)	hg19	NA	NA	271148054	29180371	0.107618	258006337	0.951533	255469565	100.957	224.079	226.578
S03105	S03105_T_S1	WES	tumor (FFPE)	hg19	0.39	1.89	167448226	17019311	0.101639	159464836	0.952323	157403957	100.957	226.626	141.243	41.6119
S03105	S03105_T_S2	WES	tumor (FF)	hg19	0.74	1.87	145973486	12974372	0.0888817	139173098	0.953414	137319783	100.953	230.202	124.565	41.5935
S03105	S03105_T_S3	WES	tumor (FF)	hg19	0.71	2.12	196184654	21258829	0.108361	186963430	0.952997	184368395	100.949	226.309	163.144	41.619
S03106	S03106_N	WES	normal blood (FF)	hg19_mm10	NA	NA	199830694	49147574	0.245946	191248438	0.957052	188737513	99.0089	186.101	159.756
S03106	S03106_T_S1	WES	tumor (FFPE)	hg19_mm10	0.95	2.89	240292276	31571317	0.131387	228806747	0.952202	224387816	100.96	236.295	185.413	41.4308
S03106	S03106_T_S2	WES	tumor (FF)	hg19_mm10	0.79	2.78	178695864	62397771	0.349184	169941998	0.951012	168428574	100.982	244.591	97.1828	41.4525
S03106	S03106_T_S3	WES	tumor (FF)	hg19_mm10	0.99	2.48	243878304	27480724	0.112682	223377705	0.915939	220309206	100.973	250.272	185.883	41.4225
S03116	S03116_N	WES	normal blood (FF)	hg19	NA	NA	118922550	17780049	0.149509	113415412	0.953691	112775519	98.3863	164.217	101.284
S03116	S03116_T_S1	WES	tumor (FFPE)	hg19	0.93	3.15	182832886	37557794	0.205421	174920997	0.956726	173438260	98.0845	161.959	136.647	41.2201
S03116	S03116_T_S2	WES	tumor (FF)	hg19	0.87	3.1	183558912	49195252	0.268008	174743333	0.951974	173135097	100.98	253.979	120.304	41.2542
S03119	S03119_N	WES	normal blood (FF)	hg19	NA	NA	189645082	50195999	0.264684	181001223	0.954421	180258814	98.487	166.939	130.548
S03119	S03119_T_S1	WES	tumor (FFPE)	hg19	0.52	1.64	270275246	65837422	0.243594	257559767	0.952954	254628909	98.5991	169.886	179.397	41.4108
S03119	S03119_T_S2	WES	tumor (FF)	hg19	0.94	1.65	199876928	61613012	0.308255	190318163	0.952177	188361796	100.984	245.09	118.649	41.4116
S03144	S03144_N	WES	normal blood (FF)	hg19	NA	NA	190116882	25834715	0.135889	179051476	0.941797	177949152	98.0678	157.139	115.452
S03144	S03144_T_S1	WES	tumor (FFPE)	hg19	0.94	1.98	214590036	44040778	0.205232	205212084	0.956298	203800986	98.1779	168.048	168.817	41.2347
S03144	S03144_T_S2	WES	tumor (FF)	hg19	0.85	1.98	213809436	63965142	0.299169	202978190	0.949342	201014483	100.979	270.658	131.2	41.3212
S03199	S03199_N	WES	normal blood (FF)	hg19	NA	NA	222649016	54496137	0.244763	211530415	0.950062	209733609	100.981	241.199	148.807
S03199	S03199_T_S1	WES	tumor (FF)	hg19	0.85	2.55	285673314	91297133	0.319586	270318547	0.946251	266905695	100.98	229.455	170.254	41.6513
S03199	S03199_T_S2	WES	tumor (FF)	hg19	0.81	2.45	205941640	54204566	0.263204	194927053	0.946516	192364966	100.968	222.637	132.814	41.6349
S03205	S03205_N	WES	normal blood (FF)	hg19	NA	NA	206345638	50235635	0.243454	196003679	0.94988	194440254	100.981	244.665	137.647
S03205	S03205_T_S1	WES	tumor (FF)	hg19	0.86	2.69	265696274	79671390	0.299859	253297272	0.953334	250943105	100.977	227.052	163.093	41.604
S03205	S03205_T_S2	WES	tumor (FF)	hg19	0.95	2.69	213448716	55356380	0.259343	203533737	0.953549	201125145	100.975	227.744	139.907	41.5804
S03207	S03207_N	WES	normal blood (FF)	hg19	NA	NA	166888396	38736735	0.232112	158501983	0.949748	156986475	100.981	231.201	113.592
S03207	S03207_T_S1	WES	tumor (FF)	hg19	0.97	2.28	219172902	58014600	0.264698	208600928	0.951764	206773112	100.979	222.955	142.113	41.5947
S03207	S03207_T_S2	WES	tumor (FF)	hg19	0.96	2.36	236558518	70620118	0.298531	224973860	0.951028	222936802	100.973	217.569	145.008	41.5961
S03213	S03213_N	WES	normal blood (FF)	hg19	NA	NA	182928364	34592165	0.189102	174817494	0.955661	173771880	98.9486	233.101	148.547
S03213	S03213_T_S1	WES	tumor (FFPE)	hg19	0.84	1.88	183056578	30904542	0.168825	175072204	0.956383	173803735	98.8137	228.077	155.209	41.4425
S03213	S03213_T_S2	WES	tumor (FF)	hg19	0.81	1.87	188175222	52158793	0.277182	178993343	0.951206	177623424	100.979	234.747	119.679	41.5118
S03324	S03324_N	WES	normal blood (FF)	hg19	NA	NA	249244168	63177534	0.253477	236943783	0.950649	235601595	100.986	255.935	163.678
S03324	S03324_T_S1	WES	tumor (FFPE)	hg19	0.92	1.87	189376528	16393413	0.0865652	179683749	0.948817	166941633	100.971	230.652	156.145	41.6001
S03324	S03324_T_S2	WES	tumor (FF)	hg19	0.83	3.76	210454676	22385367	0.106367	199576146	0.948309	197129504	100.948	225.534	173.536	41.6186
S03325	S03325_N	WES	normal blood (FF)	hg19	NA	NA	181981334	37813749	0.207789	173115809	0.951283	171981572	100.985	259.585	128.683
S03325	S03325_T_S1	WES	tumor (FFPE)	hg19	0.62	2.67	218886648	22144040	0.101167	207686084	0.948829	181072760	100.965	227.352	171.542	41.6361
S03325	S03325_T_S2	WES	tumor (FF)	hg19	0.79	2.66	201683746	60129713	0.298139	191730856	0.950651	189818251	100.98	253.574	125.672	41.6308
S03325	S03325_T_S3	WES	tumor (FF)	hg19	0.88	2.86	182169804	33284650	0.182712	173331313	0.951482	170925621	100.965	228.482	137.241	41.622
S03405	S03405_N	WES	normal blood (FF)	hg19	NA	NA	249954298	60630248	0.242565	236418519	0.945847	234254178	100.985	263.907	148.576
S03405	S03405_T_S1	WES	tumor (FFPE)	hg19	0.92	2.82	140678990	18148884	0.129009	133170907	0.94663	122978085	100.957	235.452	103.634	41.5436
S03405	S03405_T_S2	WES	tumor (FF)	hg19	0.86	2.82	197154424	23983226	0.121647	187503677	0.95105	185485909	100.971	225.609	164.109	41.6341
S03727	S03727_N	WES	normal blood (FF)	hg19	NA	NA	238792478	47055120	0.197054	227033317	0.950756	224439739	100.972	233.478	178.193
S03727	S03727_T_S1	WES	tumor (FFPE)	hg19	0.88	3.62	216460304	53681066	0.247995	205599487	0.949825	193183530	100.959	218.437	143.833	41.5743
S03727	S03727_T_S2	WES	tumor (FF)	hg19	0.9	3.56	197371884	24397324	0.123611	187648048	0.950733	185370365	100.966	232.381	161.761	41.5666
S03744	S03744_N	WES	normal blood (FF)	hg19	NA	NA	259498922	79957267	0.308122	245794419	0.947189	243381439	100.975	232.936	150.357
S03744	S03744_T_S1	WES	tumor (FFPE)	hg19	0.82	1.88	299494396	47628742	0.15903	282189719	0.94222	236921488	100.821	217.974	205.874	41.5956
S03744	S03744_T_S2	WES	tumor (FF)	hg19	0.93	1.99	205202030	25701070	0.125248	195254287	0.951522	192615918	100.968	223.412	169.426	41.5629
S02469	S02469_N	WGS	normal blood (FF)	hg19	NA	NA	978357242	53823902	0.0550146	897195157	0.917042	890767767	150.889	390.479	39.2127
S02469	S02469_T_S2	WGS	tumor (FFPE)	hg19	0.89	3.1534	740611388	64530949	0.087132	680327414	0.918602	664865573	150.428	333.028	26.7515
S02496	S02496_N	WGS	normal blood (FF)	hg19_mm10	NA	NA	893504020	85297741	0.0954643	813753007	0.910744	785033213	150.747	419	34
S02496	S02496_T_S1	WGS	tumor (FFPE)	hg19_mm10	0.76	2.54282	663112384	240647773	0.362906	592281333	0.893184	564938919	150.747	300.573	15.6422
S02496	S02496_T_S2	WGS	tumor (FF)	hg19_mm10	0.99	2.71226	804820340	65174540	0.0809802	681120370	0.846301	672341242	151	395.006	28.7815
S02500	S02500_N	WGS	normal blood (FF)	hg19_mm10	NA	NA	857680662	95166687	0.110958	769461756	0.897142	761184653	151	416.298	32.2204
S02500	S02500_T_S3	WGS	tumor (FF)	hg19_mm10	0.99	4.18996	893077848	132593545	0.148468	747407499	0.83689	732661920	151	412.968	30.7092
S02521	S02521_N	WGS	normal blood (FF)	hg19_mm10	NA	NA	818871572	56228827	0.0686662	753374859	0.920016	748487617	150.873	356.201	31.9772
S02521	S02521_T_S2	WGS	tumor (FF)	hg19_mm10	0.95	1.92602	786962592	55134904	0.0700604	717060403	0.911175	711942114	150.847	350.779	30.0647
S02544	S02544_N	WGS	normal blood (FF)	hg19_mm10	NA	NA	881183712	82483113	0.0936049	792365177	0.899205	664165579	150.847	416.239	33.5282
S02544	S02544_T_S2	WGS	tumor (FF)	hg19_mm10	0.95	1.90821	777797284	56621324	0.072797	670313489	0.86181	784689599	150.847	390.49	28.4668
S02551	S02551_N	WGS	normal blood (FF)	hg19	NA	NA	904584816	47508490	0.0525197	831178360	0.918851	825337889	150.883	408.027	36.5689
S02551	S02551_T_S2	WGS	tumor (FF)	hg19	0.99	5.71323	834028830	47746983	0.0572486	759875252	0.91109	750288016	150.312	326.064	30.8983
S02562	S02562_N	WGS	normal blood (FF)	hg19_mm10	NA	NA	965882120	106817744	0.110591	884002597	0.915228	871040060	150.875	383.284	36.1967
S02562	S02562_T_S1	WGS	tumor (FF)	hg19_mm10	0.75	2.68648	947375746	134797050	0.142285	869997419	0.918324	860796609	150.624	355.132	33.4297
S02562	S02562_T_S2	WGS	tumor (FF)	hg19_mm10	0.99	2.58681	751277560	75740305	0.100815	679438751	0.904378	666057717	150.831	363.541	27.6754
S02563	S02563_N	WGS	normal blood (FF)	hg19_mm10	NA	NA	636213306	32607277	0.0512521	585077311	0.919624	581058243	150.857	391.21	25.4442
S02563	S02563_T_S2	WGS	tumor (FF)	hg19_mm10	0.99	3.09604	537563438	32663115	0.0607614	470435248	0.875125	465787977	150.744	364.126	19.9992
S02608	S02608_N	WGS	normal blood (FF)	hg19_mm10	NA	NA	749348116	51045299	0.0681196	692311722	0.923885	686760710	150.874	368.589	29.1794
S02608	S02608_T_S2	WGS	tumor (FF)	hg19_mm10	0.99	1.85526	720068412	49104080	0.0681936	641413064	0.890767	636614329	150.836	373.898	27.2738
S02658	S02658_N	WGS	normal blood (FF)	hg19_mm10	NA	NA	837929676	57851571	0.0690411	768860076	0.917571	763403867	150.886	373.016	32.7201
S02658	S02658_T_S2	WGS	tumor (FF)	hg19_mm10	0.97	3.375	842071242	64041153	0.0760519	766081027	0.909758	760414722	150.86	377.29	32.339
S02671	S02671_N	WGS	normal blood (FF)	hg19_mm10	NA	NA	890034600	139561667	0.156805	781739308	0.878325	771358864	150.84	431.156	31.1521
S02671	S02671_T_S1	WGS	tumor (FF)	hg19_mm10	0.99	3.47856	977534074	208811014	0.21361	851670211	0.871244	833786845	150.84	427.064	31.88
S02671	S02671_T_S2	WGS	tumor (FF)	hg19_mm10	0.8	3.14697	984852084	202246718	0.205357	866585032	0.879914	850643499	150.84	438.906	33.1685
S02671	S02671_T_S3	WGS	tumor (FF)	hg19_mm10	0.97	2.23979	1003194712	185639428	0.185048	859805793	0.857068	844942976	150.84	442.878	33.7691
S02671	S02671_T_S4	WGS	tumor (FF)	hg19_mm10	0.98	3.18129	890159906	144156197	0.161944	752598130	0.845464	737635305	150.84	431.741	29.8936
S02671	S02671_T_S5	WGS	tumor (FF)	hg19_mm10	0.87	3.26654	982833508	188239033	0.191527	847285820	0.862085	829487683	150.84	437.268	32.6843
S02699	S02699_N	WGS	normal blood (FF)	hg19	NA	NA	662861840	46920389	0.0707846	745532442	0.99	737921539	150.84	410.016	31.7676
S02699	S02699_T_S2	WGS	tumor (FF)	hg19	0.64	3.32778	1675155336	153176730	0.0914403	1509771843	0.901273	1490955009	151	401.416	64.2682
S02699	S02699_T_S3	WGS	tumor (FF)	hg19	0.49	4.74818	1910430056	1058656089	0.554145	1705561271	0.892763	1681037488	151	421.176	34.2783
S02706	S02706_N	WGS	normal blood (FF)	hg19	NA	NA	867948920	61414123	0.0707578	796279062	0.917426	790209752	150.814	386.48	33.7022
S02706	S02706_T_S1	WGS	tumor (FFPE)	hg19	0.69	2.80257	838242714	281660435	0.336013	759315851	0.905842	710405336	150.139	280.569	19.8704
S02706	S02706_T_S2	WGS	tumor (FFPE)	hg19	0.85	2.7952	834636148	282308777	0.338242	719003324	0.861457	648108450	149.457	262.692	17.6971
S02707	S02707_N	WGS	normal blood (FF)	hg19	NA	NA	800612714	58815547	0.0734632	740115909	0.924437	733601346	150.868	380.049	31.2114
S02707	S02707_T_S2	WGS	tumor (FF)	hg19	0.99	3.67844	922792488	90903134	0.0985087	852554680	0.923886	841540560	150.835	378.248	34.7559
S02714	S02714_N	WGS	normal blood (FF)	hg19_mm10	NA	NA	738152452	50188331	0.0679918	681262700	0.92293	674550650	150.87	379.632	29.0374
S02714	S02714_T_S3	WGS	tumor (FF)	hg19_mm10	0.99	3.21779	808361880	66318796	0.082041	730695669	0.903921	722188959	150.877	375.024	30.67
S02718	S02718_N	WGS	normal blood (FF)	hg19	NA	NA	929320358	100243068	0.107867	853711703	0.918641	846850838	150.876	380.561	35.0958
S02718	S02718_T_S1	WGS	tumor (FFPE)	hg19	0.98	3.26569	843862374	142724265	0.169132	777616299	0.921497	727979840	150.556	312.763	27.3342
S02722	S02722_N	WGS	normal blood (FF)	hg19	NA	NA	916412362	108851574	0.11878	839360934	0.915921	826600925	150.878	371.026	33.832
S02722	S02722_T_S1	WGS	tumor (FFPE)	hg19	0.77	2.43732	565663118	68789002	0.121608	515187023	0.910767	474034930	150.51	318.829	19.1505
S02724	S02724_N	WGS	normal blood (FF)	hg19	NA	NA	1067412574	64306924	0.0602456	979496611	0.917636	973183484	150.888	403.44	42.7428
S02724	S02724_T_S1	WGS	tumor (FFPE)	hg19	0.99	1.93222	752093624	86677671	0.115249	687022738	0.91348	675288426	149.957	308.604	25.1232
S02724	S02724_T_S2	WGS	tumor (FF)	hg19	0.59	1.91628	686534652	34718136	0.0505701	630999363	0.919108	624746512	150.588	332.907	26.3034
S02725	S02725_N	WGS	normal blood (FF)	hg19	NA	NA	740353266	51938697	0.0701539	683263705	0.922889	675360291	150.882	351.63	28.7036
S02725	S02725_T_S2	WGS	tumor (FF)	hg19	0.88	1.9183	1173909428	72312553	0.0615998	1087639888	0.926511	1073267142	150.867	377.749	46.8941
S02731	S02731_N	WGS	normal blood (FF)	hg19	NA	NA	878448296	46675300	0.0531338	805332814	0.916767	799492498	150.902	413.84	35.4827
S02731	S02731_T_S3	WGS	tumor (FF)	hg19	0.47	2.01601	1015620730	57632419	0.056746	933149174	0.918797	925905126	150.672	364.067	39.6373
S02751	S02751_N	WGS	normal blood (FF)	hg19	NA	NA	900937480	113850719	0.126369	796275665	0.88383	788377885	151	403.833	33.0142
S02751	S02751_T_S1	WGS	tumor (FFPE)	hg19	0.83	3.10861	576300928	76356344	0.132494	522761559	0.907098	492751337	150.605	319.685	19.3221
S02764	S02764_N	WGS	normal blood (FF)	hg19	NA	NA	576636334	40737723	0.0706472	533242963	0.924747	529913306	150.888	390.781	22.8742
S02764	S02764_T_S4	WGS	tumor (FF)	hg19	0.99	1.90504	593649406	38734255	0.0652477	547694627	0.922589	538780410	150.691	372.066	22.9507
S02774	S02774_N	WGS	normal blood (FF)	hg19	NA	NA	636686272	37584131	0.0590308	583320790	0.916182	579029825	150.797	359.998	24.7251
S02774	S02774_T_S2	WGS	tumor (FF)	hg19	0.98	4.24896	687859090	48416660	0.0703875	636453602	0.925267	631508228	150.799	353.731	26.6406
S02775	S02775_N	WGS	normal blood (FF)	hg19	NA	NA	552564642	33259424	0.060191	507061891	0.917652	502506185	150.864	374.221	21.7575
S02775	S02775_T_S1	WGS	tumor (FFPE)	hg19	0.97	1.95037	1048580848	314708700	0.300128	943844829	0.900116	866944573	150.665	300.949	27.1602
S02775	S02775_T_S2	WGS	tumor (FF)	hg19	0.73	1.92922	566968160	77104034	0.135994	529736243	0.934332	516110985	150.879	372.12	20.3097
S02783	S02783_N	WGS	normal blood (FF)	hg19	NA	NA	730567536	43474073	0.0595073	676039299	0.925362	670926889	150.882	371.712	29.009
S02783	S02783_T_S1	WGS	tumor (FFPE)	hg19	0.75	3.68161	294443778	64447368	0.218878	269107309	0.913951	258800437	150.124	288.579	8.48402
S02783	S02783_T_S3	WGS	tumor (FF)	hg19	0.89	3.31592	971386292	127188469	0.130935	901689132	0.92825	893372955	150.835	355.813	35.4589
S02784	S02784_N	WGS	normal blood (FF)	hg19	NA	NA	662769582	31899045	0.0481299	609351451	0.919402	604554746	150.844	362.05	26.3641
S02784	S02784_T_S2	WGS	tumor (FFPE)	hg19	0.93	2.6401	663376320	232445494	0.350398	604989264	0.911985	570674748	150.749	302.011	16.303
S02790	S02790_N	WGS	normal blood (FF)	hg19_mm10	NA	NA	937968288	68234994	0.0727477	861352731	0.918318	855523453	150.878	370.702	36.5942
S02790	S02790_T_S2	WGS	tumor (FF)	hg19_mm10	0.99	1.77435	781784368	52581501	0.0672583	706092325	0.90318	700440662	150.869	371.677	30.132
S02806	S02806_N	WGS	normal blood (FF)	hg19_mm10	NA	NA	1060416224	49976016	0.0471287	975282029	0.919716	967917007	150.884	378.497	42.9141
S02806	S02806_T_S2	WGS	tumor (FF)	hg19_mm10	0.99	3.24629	943154106	49412000	0.0523902	866356375	0.918574	853547132	150.89	396.698	37.7536
S02814	S02814_N	WGS	normal blood (FF)	hg19	NA	NA	970233236	140750901	0.145069	849973601	0.876051	838944272	151	409.632	34.4397
S02814	S02814_T_S1	WGS	tumor (FFPE)	hg19	0.65	1.79131	507475480	156401067	0.308194	453586327	0.893809	439852856	149.23	251.242	11.6289
S02814	S02814_T_S2	WGS	tumor (FF)	hg19	0.74	1.69443	1005748990	149666019	0.148811	888261929	0.883185	871881356	151	424.645	35.5336
S02814	S02814_T_S3	WGS	tumor (FF)	hg19	0.7	1.7139	939802828	123657621	0.131578	832052006	0.885347	817385000	151	423.111	33.8009
S02841	S02841_N	WGS	normal blood (FF)	hg19_mm10	NA	NA	754736596	50370792	0.0667396	693090158	0.918321	688109105	150.875	365.785	29.5432
S02841	S02841_T_S2	WGS	tumor (FF)	hg19_mm10	0.99	2.0309	659313480	45991611	0.0697568	602357724	0.913614	598151520	150.88	364.59	25.4779
S02881	S02881_N	WGS	normal blood (FF)	hg19_mm10	NA	NA	932137588	153940892	0.165148	814204012	0.873481	805231896	150.877	431.253	32.0631
S02881	S02881_T_S1	WGS	tumor (FFPE)	hg19_mm10	0.99	1.83122	604369570	78035638	0.129119	539312535	0.892356	494352850	150.276	307.96	19.5516
S02881	S02881_T_S2	WGS	tumor (FF)	hg19_mm10	0.93	3.30564	936239434	162454206	0.173518	779531173	0.832619	766616355	150.877	432.586	30.3538
S02881	S02881_T_S3	WGS	tumor (FF)	hg19_mm10	0.99	1.83122	922083076	146792216	0.159196	805388721	0.873445	795193514	150.877	430.762	31.0046
S02883	S02883_N	WGS	normal blood (FF)	hg19_mm10	NA	NA	860953178	56191809	0.065267	787902116	0.915151	782450392	150.877	353.248	33.5306
S02883	S02883_T_S4	WGS	tumor (FF)	hg19_mm10	0.99	3.17896	800318280	53707217	0.0671073	699878219	0.8745	689321872	150.781	374.369	29.7531
S02896	S02896_N	WGS	normal blood (FF)	hg19_mm10	NA	NA	915492740	127727121	0.139517	810199309	0.884987	800262114	151	407.74	32.6787
S02896	S02896_T_S2	WGS	tumor (FF)	hg19_mm10	0.99	3.48414	875494154	109122590	0.124641	783131924	0.894503	773526082	151	412.407	32.1075
S02896	S02896_T_S3	WGS	tumor (FF)	hg19_mm10	0.99	3.31437	996006828	159595900	0.160236	849009541	0.852413	837446009	151	411.127	33.4775
S02906	S02906_N	WGS	normal blood (FF)	hg19_mm10	NA	NA	707616572	31086223	0.0439309	651546784	0.920762	645791665	150.874	380.176	28.2628
S02906	S02906_T_S2	WGS	tumor (FF)	hg19_mm10	0.99	3.99168	810097088	51248957	0.0632627	745977543	0.92085	740444597	150.859	385.051	32.0609
S02912	S02912_N	WGS	normal blood (FF)	hg19	NA	NA	1093285842	149134286	0.136409	1001606763	0.916144	994141984	150.879	365.61	39.6276
S02912	S02912_T_S2	WGS	tumor (FFPE)	hg19	0.98	1.8676	469698096	53471140	0.113842	436372294	0.929048	421571466	150.333	314.81	16.3729
S02976	S02976_N	WGS	normal blood (FF)	hg19	NA	NA	830873632	63087772	0.0759294	761368928	0.916347	756169585	150.867	363.34	32.1316
S02976	S02976_T_S3	WGS	tumor (FF)	hg19	0.93	3.24906	905295570	71324016	0.0787853	839187421	0.926976	832102067	150.782	362.536	34.9715
S02990	S02990_N	WGS	normal blood (FF)	hg19	NA	NA	821982630	59880695	0.0728491	755092619	0.918624	750171654	150.872	352.095	31.8589
S02990	S02990_T_S2	WGS	tumor (FF)	hg19	0.63	1.79948	763405086	45706101	0.0598714	701304062	0.918653	694270390	150.83	368.623	30.0425
S02991	S02991_N	WGS	normal blood (FF)	hg19	NA	NA	756869666	48474197	0.0640456	697742069	0.921879	692539075	150.879	365.555	29.8313
S02991	S02991_T_S2	WGS	tumor (FF)	hg19	0.87	2.39157	814914898	52702884	0.0646729	753568599	0.924721	748084180	150.861	381.166	32.3093
S03017	S03017_N	WGS	normal blood (FF)	hg19	NA	NA	956327176	122023959	0.127596	860011977	0.899286	850634237	151	428.296	35.0138
S03017	S03017_T_S1	WGS	tumor (FF)	hg19	0.81	2.53223	920014220	121591640	0.132163	829793731	0.901936	818584580	151	416.785	33.599
S03017	S03017_T_S2	WGS	tumor (FF)	hg19	0.76	2.26046	861697210	91612761	0.106317	780629264	0.905921	762666728	151	403.886	31.8071
S03032	S03032_N	WGS	normal blood (FF)	hg19	NA	NA	812624730	56186506	0.069142	745615239	0.917539	739731266	150.878	377.14	31.8584
S03032	S03032_T_S2	WGS	tumor (FF)	hg19	0.81	3.16823	858093476	57506965	0.0670171	784431591	0.914156	775491456	150.733	372.323	33.0275
S03056	S03056_N	WGS	normal blood (FF)	hg19	NA	NA	1028409232	59284126	0.0576464	752301411	0.73152	746347937	150.9	370.391	32.2993
S03056	S03056_T_S2	WGS	tumor (FF)	hg19	0.87	3.44224	962184900	53404877	0.0555038	681625417	0.708414	675643231	150.856	365.474	29.2611
S03104	S03104_N	WGS	normal blood (FF)	hg19	NA	NA	880657310	64267371	0.0729766	806695395	0.916015	800829241	150.829	384.465	34.2705
S03104	S03104_T_S2	WGS	tumor (FF)	hg19	0.99	2.53995	585506022	35146089	0.0600269	542039637	0.925763	537629769	150.84	373.456	23.1361
S03105	S03105_N	WGS	normal blood (FF)	hg19	NA	NA	923329694	135521158	0.146774	819563657	0.887618	811022779	151	429.071	32.9809
S03105	S03105_T_S2	WGS	tumor (FF)	hg19	0.74	1.86806	957551734	143456257	0.149816	850426945	0.888126	839947868	151	430.338	34.3029
S03105	S03105_T_S3	WGS	tumor (FF)	hg19	0.7	2.09222	960553452	140902994	0.146689	871154228	0.906929	861279682	151	427.486	34.8228
S03106	S03106_N	WGS	normal blood (FF)	hg19_mm10	NA	NA	720985846	58151804	0.080656	650018295	0.901569	644615896	151	397.27	27.3012
S03106	S03106_T_S1	WGS	tumor (FFPE)	hg19_mm10	0.96	3.19398	883937854	306200242	0.346405	830611129	0.939671	812400234	150.656	286.68	22.1937
S03106	S03106_T_S2	WGS	tumor (FF)	hg19_mm10	0.8	2.97133	735260898	66310670	0.0901866	667569084	0.907935	661483102	151	395.498	28.0204
S03106	S03106_T_S3	WGS	tumor (FF)	hg19_mm10	0.99	2.72937	937465178	135081778	0.144093	736261257	0.785375	725788860	151	423.232	30.2119
S03116	S03116_N	WGS	normal blood (FF)	hg19	NA	NA	931613636	136487897	0.146507	829603413	0.890502	822882215	151	424.212	33.955
S03116	S03116_T_S2	WGS	tumor (FF)	hg19	0.92	3.11217	816300088	100832240	0.123523	709023177	0.868582	701461107	151	410.997	29.2872
S03119	S03119_N	WGS	normal blood (FF)	hg19	NA	NA	561613628	31005483	0.0552079	818394292	0.98	812336352	150.856	396.41	35.8633
S03119	S03119_T_S1	WGS	tumor (FFPE)	hg19	0.43	1.68761	560793134	183171242	0.326629	494589282	0.881946	470596041	150.124	268.505	12.95
S03119	S03119_T_S2	WGS	tumor (FF)	hg19	0.89	1.68248	894239470	49024606	0.0548227	820294583	0.91731	813470764	150.809	406.32	35.7622
S03144	S03144_N	WGS	normal blood (FF)	hg19	NA	NA	1031076238	59805034	0.0580025	944756451	0.916282	937987971	150.896	401.222	41.2464
S03144	S03144_T_S1	WGS	tumor (FFPE)	hg19	0.94	2.03152	782408490	68396072	0.0874173	715141793	0.914026	696160715	150.542	347.711	28.4772
S03144	S03144_T_S2	WGS	tumor (FF)	hg19	0.85	2.00741	905486256	49202513	0.0543382	835302532	0.922491	829196638	150.811	384.878	36.322
S03205	S03205_N	WGS	normal blood (FF)	hg19	NA	NA	691488166	40921577	0.059179	636317111	0.920214	631516983	150.818	383.029	27.3623
S03205	S03205_T_S1	WGS	tumor (FF)	hg19	0.86	2.69585	837644900	46672083	0.0557182	776669947	0.927207	770596030	150.664	418.093	33.2008
S03205	S03205_T_S2	WGS	tumor (FF)	hg19	0.99	2.65588	662422746	34868313	0.0526376	615074007	0.928522	609266627	150.877	449.316	26.9732
S03207	S03207_N	WGS	normal blood (FF)	hg19	NA	NA	945210074	59066977	0.0624908	872715551	0.923303	865932530	150.859	378.108	37.3328
S03207	S03207_T_S1	WGS	tumor (FF)	hg19	0.99	2.29464	881839880	61872942	0.0701635	815948629	0.92528	808582776	150.717	373.878	34.225
S03207	S03207_T_S2	WGS	tumor (FF)	hg19	0.99	2.35828	662769582	39466849	0.0595484	611558147	0.922731	603294948	150.898	480.138	26.3497
S03213	S03213_N	WGS	normal blood (FF)	hg19	NA	NA	947584850	76550712	0.0807851	867292671	0.915267	860536885	150.828	387.881	36.5125
S03213	S03213_T_S1	WGS	tumor (FFPE)	hg19	0.82	1.93948	978473340	302830757	0.309493	912396075	0.932469	891918808	150.843	302.318	26.5403
S03213	S03213_T_S2	WGS	tumor (FF)	hg19	0.82	1.93948	830325254	51485545	0.0620065	765731136	0.922206	759396497	150.843	363.456	32.4572
S03213	S03213_T_S3	WGS	tumor (FF)	hg19	0.95	1.92672	575971212	29829841	0.0517905	542223722	0.941408	535300014	150.747	369.089	23.0025
S03324	S03324_N	WGS	normal blood (FF)	hg19	NA	NA	622592306	34350341	0.0551731	573738074	0.921531	569623116	150.89	368.748	24.7293
S03324	S03324_T_S1	WGS	tumor (FFPE)	hg19	0.9	1.87172	663437936	229066189	0.345271	616420109	0.92913	599813733	150.779	296.671	16.6939
S03324	S03324_T_S2	WGS	tumor (FF)	hg19	0.84	3.75675	771752382	50391474	0.0652949	713482142	0.924496	708060716	150.849	356.225	30.1573
S03325	S03325_N	WGS	normal blood (FF)	hg19	NA	NA	842206154	47727968	0.0566702	770626864	0.91501	764371437	150.856	376.552	33.2291
S03325	S03325_T_S1	WGS	tumor (FFPE)	hg19	0.59	2.79605	850002306	265719156	0.31261	766212086	0.901424	742503961	150.707	293.228	21.8592
S03325	S03325_T_S2	WGS	tumor (FF)	hg19	0.8	2.70217	975139784	68913464	0.0706703	895623858	0.918457	887079675	150.698	350.715	37.4245
S03325	S03325_T_S3	WGS	tumor (FF)	hg19	0.89	2.96736	663437936	38261574	0.0576717	611397881	0.92156	605199767	150.83	363.672	26.0532
S03405	S03405_N	WGS	normal blood (FF)	hg19	NA	NA	777652938	50748479	0.0652585	714168778	0.918364	708516982	150.86	362.134	30.3902
S03405	S03405_T_S1	WGS	tumor (FFPE)	hg19	0.91	2.84515	860955654	284283375	0.330195	796907182	0.925608	765746860	150.733	292.782	22.0874
S03405	S03405_T_S2	WGS	tumor (FF)	hg19	0.87	2.8461	836726800	51667024	0.061749	773639358	0.924602	767706483	150.838	368.547	32.9509

## Sheet: Supplementary_Table_4
Supplementary Table 4: Tumor Phylogeny, clonal and subclonal mutations
Analysis all patients n=65									Mutations per subclone																			Down-sampling to paired analysis: n=84 paired analyses								clonal composition - Sample S1
Patient ID	Number of samples	Number of temporally distinct timepoints	Clonal Mutations	Sum_Subclonal_Mutations	Total number of mutations across all samples	Number of Subclones	Number of Total Clones	Phylogeny class	C1	C1.1	C1.1.1	C1.1.1.1	C1.1.2	C1.2	C1.2.1	C1.2.2	C2	C2.1	C2.1.1.	C2.1.1.1	C2.1.1.1.1	C2.2	C2.3	C3	C3.1			Patient ID	Clincal scenario	Tumor site - comparisons	Clonal Mutations	Sum_Subclonal_Mutations	Number of Subclones	Number of Total Clones	Phylogeny class	Sample ID (Sample 1)	C0	C1	C1.1	C1.1.1	C1.1.1.1	C1.1.2	C1.2	C1.2.1	C1.2.2	C2	C2.1	C2.1.1.	C2.1.1.1
S02469	2	2	246	30	276	2	3	E	20								10											S02896	1_treatment-naive	primary vs. extra-pulmonary metastasis	366	0	0	1	A	S02896_S1	1
S02496	2	2	169	37	206	2	3	E	15								22											S02658	1_treatment-naive	inter-metastatic	204	0	0	1	A	S02658_S1	1
S02500	3	1	63	43	106	3	4	E	26								11	6										S02790	1_treatment-naive	inter-metastatic	78	0	0	1	A	S02790_S1	1
S02513	3	2	153	32	185	4	5	F	4								4	14				10						S02881	1_treatment-naive	inter-metastatic	259	0	0	1	A	S02881_S1	1
S02521	2	1	514	17	531	2	3	E	10								7											S03199	1_treatment-naive	inter-metastatic	298	0	0	1	A	S03199_S1	1
S02525	3	2	477	30	507	3	4	E	13								10	7										S02906	1_treatment-naive	primary vs. extra-pulmonary metastasis	276	4	1	2	B	S02906_S1	1
S02544	2	2	100	48	148	2	3	C	24	24																		S02841	1_treatment-naive	inter-metastatic	374	4	1	2	B	S02841_S1	1
S02551	2	1	191	0	191	0	1	A																				S02730	1_treatment-naive	primary vs. extra-pulmonary metastasis	472	11	1	2	B	S02730_S1	1
S02562	2	1	292	25	317	2	3	E	8								17											S02976	1_treatment-naive	inter-metastatic	328	15	1	2	B	S02976_S1	0.5	0.5
S02563	2	2	234	30	264	1	2	B	30																			S02883	1_treatment-naive	primary vs. primary/intrapulmonary metastasis	217	19	1	2	B	S02883_S1	1
S02608	2	1	280	11	291	2	3	C	6	5																		S02608	1_treatment-naive	primary vs. extra-pulmonary metastasis	280	11	2	3	C	S02608_S1	1
S02618	3	2	183	41	224	4	5	F	6								13	12				10						S02521	1_treatment-naive	primary vs. extra-pulmonary metastasis	514	17	2	3	E	S02521_S1	0.73									0.27
S02658	2	1	204	0	204	0	1	A																				S03105	1_treatment-naive	primary vs. primary/intrapulmonary metastasis	245	23	3	4	D	S03105_S1	0.33	0.41	0.26
S02671	5	2	154	77	231	3	4	F	17								27							33				S02806	1_treatment-naive	inter-metastatic	457	27	3	4	D	S02806_S1	0.61		0.11				0.27
S02699	3	3	91	14	105	3	4	E	2	8							4											S03017	1_treatment-naive	primary vs. primary/intrapulmonary metastasis	138	50	3	4	E	S03017_S1		1
S02706	3	3	77	23	100	3	4	D	7	7				9														S02500	1_treatment-naive	primary vs. primary/intrapulmonary metastasis	63	43	3	4	E	S02500_S1	0.1	0.48								0.42
S02707	2	2	127	13	140	1	2	B	13																			S02706	2_during treatment	primary vs. primary/intrapulmonary metastasis	77	14	2	3	C	S02706_S1	0.52	0.1	0.38
S02714	3	2	192	28	220	4	5	E	5								10	7	6									S02525	2_during treatment	inter-metastatic	477	30	3	4	E	S02525_S1	1
S02718	2	2	276	16	292	3	4	E	8								4	4										S02618	2_during treatment	primary vs. extra-pulmonary metastasis	183	31	3	4	E	S02618_S1	0.53	0.47
S02722	2	2	122	47	169	3	4	D	16	19				12														S02783	2_during treatment	primary vs. primary/intrapulmonary metastasis	184	44	3	4	D	S02783_S1			1
S02724	2	2	557	63	620	3	4	E	16								40	7										S02513	2_during treatment	primary vs. extra-pulmonary metastasis	153	32	4	5	E	S02513_S1		1
S02725	3	2	182	20	202	2	3	C	6	14																		S02782	3_Pre-/Post_Platinum-based_Chemotherapy (PD)	primary vs. primary/intrapulmonary metastasis	336	0	0	1	A	S02782_S1	1
S02730	2	1	472	11	483	1	2	B	11																			S03213	3_Pre-/Post_Platinum-based_Chemotherapy (PD)	inter-metastatic	246	6	1	2	B	S03213_S1	0.42	0.58
S02731	3	3	51	20	71	2	3	E	4								16											S02751	3_Pre-/Post_Platinum-based_Chemotherapy (PD)	primary vs. primary/intrapulmonary metastasis	236	10	1	2	B	S02751_S1	1
S02732	2	2	210	45	255	3	4	C	22	9	14																	S02741	3_Pre-/Post_Platinum-based_Chemotherapy (PD)	primary vs. extra-pulmonary metastasis	212	14	2	3	E	S02741_S1		1
S02741	2	2	212	14	226	2	3	E	4								10											S02718	3_Pre-/Post_Platinum-based_Chemotherapy (PD)	inter-metastatic	276	16	3	4	E	S02718_S1		0.41	0.59
S02751	2	2	236	10	246	1	2	B	10																			S02764	3_Pre-/Post_Platinum-based_Chemotherapy (PD)	primary vs. primary/intrapulmonary metastasis	454	17	1	2	B	S02764_S1	1
S02764	5	3	454	60	514	4	5	F	10								26							9	15			S02725	3_Pre-/Post_Platinum-based_Chemotherapy (PD with Rx exposure)	inter-metastatic	182	20	1	2	B	S02725_S1	1
S02769	3	2	167	27	194	3	4	E	8								5	14										S02671	3_Pre-/Post_Platinum-based_Chemotherapy (PD with Rx exposure)	inter-metastatic	154	33	1	2	B	S02671_S1	1
S02774	2	2	270	22	292	2	3	E	8								14											S02769	3_Pre-/Post_Platinum-based_Chemotherapy (PD with Rx exposure)	primary vs. extra-pulmonary metastasis	167	27	3	4	E	S02769_S1		1
S02775	2	2	333	36	369	2	3	C	27	9																		S02917	3_Pre-/Post_Platinum-based_Chemotherapy (PD with Rx exposure)	primary vs. primary/intrapulmonary metastasis	540	45	3	4	E	S02917_S1		0.44	0.56
S02782	3	2	220	0	220	0	1	A																				S03405	3_Pre-/Post_Platinum-based_Chemotherapy (PD with Rx exposure)	inter-metastatic	500	64	3	4	E	S03405_S1		1
S02783	3	2	184	44	228	3	4	D	8	10				26														S02707	3_Pre-/Post_Platinum-based_Chemotherapy (PR)	primary vs. extra-pulmonary metastasis	127	13	1	2	B	S02707_S1	1
S02784	3	3	361	145	506	5	6	F	77	28				26	10	4												S02976	3_Pre-/Post_Platinum-based_Chemotherapy (PR)	inter-metastatic	328	15	1	2	B	S02976_S1	50	50
S02790	2	1	78	0	78	0	1	A																				S02990	3_Pre-/Post_Platinum-based_Chemotherapy (PR)	primary vs. primary/intrapulmonary metastasis	318	11	2	3	E	S02990_S1	0.81	0.19
S02806	2	1	457	27	484	3	4	D	12	5				10														S02699	3_Pre-/Post_Platinum-based_Chemotherapy (PR)	primary vs. primary/intrapulmonary metastasis	93	12	2	3	E	S02699_S1		0.92								0.08
S02814	3	3	93	55	148	4	5	E	13								33	5	4									S03324	3_Pre-/Post_Platinum-based_Chemotherapy (PR)	primary vs. primary/intrapulmonary metastasis	329	13	2	3	C	S03324_S1	0.74		0.26
S02841	2	1	374	4	378	1	2	B	4																			S02991	3_Pre-/Post_Platinum-based_Chemotherapy (PR)	primary vs. extra-pulmonary metastasis	396	21	2	3	E	S02991_S1		1
S02881	3	1	259	0	259	0	1	A																				S02774	3_Pre-/Post_Platinum-based_Chemotherapy (PR)	inter-metastatic	270	22	2	3	E	S02774_S1	0.21	0.79
S02883	4	2	217	39	256	2	3	E	19								20											S03119	3_Pre-/Post_Platinum-based_Chemotherapy (PR)	primary vs. primary/intrapulmonary metastasis	301	24	2	3	C	S03119_S1		1
S02896	3	2	366	14	380	1	2	B	14																			S02469	3_Pre-/Post_Platinum-based_Chemotherapy (PR)	primary vs. extra-pulmonary metastasis	246	30	2	3	E	S02469_S1		1
S02906	2	1	276	4	280	1	2	B	4																			S03727	3_Pre-/Post_Platinum-based_Chemotherapy (PR)	inter-metastatic	307	54	2	3	E	S03727_S1	0.21	0.79
S02912	4	2	403	16	419	2	3	E	4								12											S03144	3_Pre-/Post_Platinum-based_Chemotherapy (PR)	inter-metastatic	295	61	2	3	E	S03144_S1		1
S02917	2	2	540	45	585	3	4	E	34	6							5											S03032	3_Pre-/Post_Platinum-based_Chemotherapy (PR)	primary vs. primary/intrapulmonary metastasis	341	18	3	4	D	S03032_S1		0.24	0.76
S02976	3	2	328	15	343	1	2	B	15																			S03744	3_Pre-/Post_Platinum-based_Chemotherapy (PR)	primary vs. extra-pulmonary metastasis	301	30	3	4	E	S03744_S1		1
S02990	2	2	318	11	329	2	3	E	7								4											S02814	3_Pre-/Post_Platinum-based_Chemotherapy (PR)	primary vs. primary/intrapulmonary metastasis	93	55	4	5	E	S02814_S1		0.77								0.23
S02991	2	2	396	21	417	2	3	E	8								13											S02896	3_Pre-/Post_Platinum-based_Chemotherapy (PR with Rx exposure)	primary vs. extra-pulmonary metastasis	366	14	1	2	B	S02896_S1	1
S03017	2	1	138	50	188	3	4	E	10								32	8										S03104	3_Pre-/Post_Platinum-based_Chemotherapy (PR with Rx exposure)	inter-metastatic	306	14	1	2	B	S03104_S1	1
S03032	2	2	341	18	359	3	4	D	6	4				8														S02563	3_Pre-/Post_Platinum-based_Chemotherapy (PR with Rx exposure)	inter-metastatic	234	30	1	2	B	S02563_S1	1
S03056	2	2	395	27	422	3	4	E	9								7	11										S02912	3_Pre-/Post_Platinum-based_Chemotherapy (PR with Rx exposure)	primary vs. extra-pulmonary metastasis	403	16	2	3	E	S02912_S1		1
S03104	2	2	306	14	320	1	2	B	14																			S02731	3_Pre-/Post_Platinum-based_Chemotherapy (PR with Rx exposure)	primary vs. primary/intrapulmonary metastasis	51	20	2	3	E	S02731_S1		1
S03105	3	1	245	23	268	3	4	D	10	4				9														S02496	3_Pre-/Post_Platinum-based_Chemotherapy (PR with Rx exposure)	primary vs. extra-pulmonary metastasis	169	37	2	3	E	S02496_S1		1
S03106	3	2	619	41	660	4	5	F	5	7				5			24											S03116	3_Pre-/Post_Platinum-based_Chemotherapy (PR with Rx exposure)	inter-metastatic	380	37	2	3	E	S03116_S1		1
S03116	2	2	380	37	417	2	3	E	15								22											S02883	3_Pre-/Post_Platinum-based_Chemotherapy (PR with Rx exposure)	inter-metastatic	217	39	2	3	E	S02883_S3	0.33	0.67
S03119	2	2	301	24	325	2	3	C	5	19																		S02544	3_Pre-/Post_Platinum-based_Chemotherapy (PR with Rx exposure)	primary vs. extra-pulmonary metastasis	100	48	2	3	C	S02544_S1	0.45	0.55
S03144	2	2	295	61	356	2	3	E	17								44											S02706	3_Pre-/Post_Platinum-based_Chemotherapy (PR with Rx exposure)	primary vs. extra-pulmonary metastasis	77	23	3	4	D	S02706_S1	0.52	0.1	0.38
S03199	2	1	298	0	298	0	1	A																				S03056	3_Pre-/Post_Platinum-based_Chemotherapy (PR with Rx exposure)	primary vs. primary/intrapulmonary metastasis	395	27	3	4	E	S03056_S1	0.55	0.45
S03205	2	1	548	0	548	0	1	A																				S03106	3_Pre-/Post_Platinum-based_Chemotherapy (PR with Rx exposure)	inter-metastatic	619	36	3	4	E	S03106_S1	0.12	0.72	0.16
S03207	2	1	408	8	416	2	3	C	4	4																		S02722	3_Pre-/Post_Platinum-based_Chemotherapy (PR with Rx exposure)	primary vs. extra-pulmonary metastasis	122	47	3	4	D	S02722_S1	0.53		0.47
S03213	3	2	246	6	252	1	2	B	6																			S02724	3_Pre-/Post_Platinum-based_Chemotherapy (PR with Rx exposure)	primary vs. extra-pulmonary metastasis	557	63	3	4	E	S02724_S1		1
S03324	2	2	329	13	342	2	3	C	8	5																		S02784	3_Pre-/Post_Platinum-based_Chemotherapy (PR with Rx exposure)	primary vs. primary/intrapulmonary metastasis	361	141	3	4	D	S02784_S1	0.54	0.05	0.42
S03325	3	3	279	189	468	4	5	E	55	32							87	15										S03325	3_Pre-/Post_Platinum-based_Chemotherapy (PR with Rx exposure)	inter-metastatic	279	157	3	4	E	S03325_S1		1
S03405	2	2	500	64	564	3	4	E	24								31	9										S02714	3_Pre-/Post_Platinum-based_Chemotherapy (PR with Rx exposure)	inter-metastatic	192	28	4	5	E	S02714_S1		1
S03727	2	2	307	54	361	2	3	E	8								46											S03205	4_at_relapse	inter-metastatic	548	0	0	1	A	S03205_S1	1
S03744	2	2	301	30	331	3	4	E	8								15	7										S02551	4_at_relapse	inter-metastatic	191	0	0	1	A	S02551_S1	1
																												S02782	4_at_relapse	inter-metastatic	336	0	0	1	A	S02782_S2	1
																												S02912	4_at_relapse	inter-metastatic	415	0	0	1	A	S02912_S2	1
																												S02764	4_at_relapse	inter-metastatic	454	17	1	2	B	S02764_S2	1
																												S03207	4_at_relapse	inter-metastatic	408	8	2	3	C	S03207_S1	0.51	0.09	0.41
																												S02784	4_at_relapse	inter-metastatic	464	14	2	3	E	S02784_S2		1
																												S02769	4_at_relapse	inter-metastatic	167	19	2	3	C	S02769_S2		0.64	0.36
																												S02725	4_at_relapse	inter-metastatic	182	20	2	3	C	S02725_S2	0.6	0.1	0.3
																												S02714	4_at_relapse	inter-metastatic	192	23	3	4	C	S02714_S2		0.75		0.25
																												S02562	4_at_relapse	inter-metastatic	292	25	2	3	E	S02562_S1		1
																												S02783	4_at_relapse	inter-metastatic	184	34	2	3	C	S02783_S2	0.5	0.06	0.44
																												S03106	4_at_relapse	inter-metastatic	619	34	2	3	E	S03106_S2		1
																												S02671	4_at_relapse	inter-metastatic	154	60	2	3	E	S02671_S2	0.8	0.2
																												S02731	5_pre/post_ICI	primary vs. primary/intrapulmonary metastasis	51	16	1	2	B	S02731_S2	0.6	0.4
																												S02699	5_pre/post_ICI	primary vs. primary/intrapulmonary metastasis	93	14	2	3	C	S02699_S2	0.4	0.6
																												S02775	5_pre/post_ICI	primary vs. primary/intrapulmonary metastasis	333	36	2	3	C	S02775_S1	0.52		0.48
																												S02764	5_pre/post_ICI	primary vs. extra-pulmonary metastasis	454	41	3	4	E	S02764_S2	0.15	0.85
																												S02732	5_pre/post_ICI	primary vs. primary/intrapulmonary metastasis	210	45	3	4	C	S02732_S1	0.29	0.03	0.68
																												S03325	5_pre/post_ICI	inter-metastatic	279	189	3	4	E	S03325_S2		0.79	0.21
																												S02814	5_pre/post_ICI	primary vs. primary/intrapulmonary metastasis	93	55	4	5	C	S02814_S2			0.64	0.36
[truncated: 22 more columns]

## Sheet: Supplementary_Table_5
Supplementary Table 5: Mutational Signatures
Treatment-naive: Clonal mutations	Relative contribution (%) - SigProfilerAssignment														Treatment-naive sample	Signature Assignment CaMuS			Treatment-naive: Sub-clonal mutations	Relative contribution (%) - SigProfilerAssignment														Post-Treatment: Sub-clonal mutations	Relative contribution (%) - SigProfilerAssignment
Samples	SBS1	SBS2	SBS3	SBS4	SBS5	SBS13	SBS15	SBS16	SBS24	SBS29	SBS39	SBS40	SBS92		Samples	Emission W (SBS4)	Emission W (SBS24)		Samples	SBS1	SBS2	SBS3	SBS4	SBS5	SBS13	SBS15	SBS16	SBS24	SBS29	SBS39	SBS40	SBS92		Samples	SBS1	SBS2	SBS3	SBS4	SBS5	SBS13	SBS15	SBS16	SBS24	SBS29	SBS39	SBS40	SBS92	SBS31	SBS35
S02469	0.958466	0	0	49.2013	18.5304	0	0	0	0	0	0	0	31.3099		S02469_S1	0.379531	0.0205626		S02469	12.5	0	0	0	0	0	0	0	0	0	0	87.5	0		S02469	NA <20 subclonal mutation
S02496	0.478469	0	0	36.3636	15.311	0	0	0	0	0	0	0	47.8469		S02496_S1	0.338251	0.00860355		S02496	NA <20 subclonal mutation														S02496	13.0435	0	0	0	0	0	0	0	0	0	0	86.9565	0	0	0
S02500	6.17284	0	0	0	93.8272	0	0	0	0	0	0	0	0		S02500_S1	0.0626679	0.00317469		S02500	14.5455	0	85.4545	0	0	0	0	0	0	0	0	0	0		S02513	0	0	0	0	24	0	0	0	0	0	76	0	0	0	0
S02513	0	0	0	25.2688	74.7312	0	0	0	0	0	0	0	0		S02513_S1	6.16e-17	0.0258205		S02513	NA <20 subclonal mutation														S02525	0	0	41.1765	0	38.2353	20.5882	0	0	0	0	0	0	0	0	0
S02521	0	0	0	46.1039	14.7727	0	0	0	0	0	0	39.1234	0		S02521_S1	0.392443	8.01e-18		S02521	NA <20 subclonal mutation														S02544	0	0	0	0	100	0	0	0	0	0	0	0	0	0	0
S02525	0	0	0	56.0331	43.9669	0	0	0	0	0	0	0	0		S02525_S1	0.448222	3.32e-17		S02544	0	0	0	0	29.0323	0	0	38.7097	0	32.2581	0	0	0		S02563	13.8889	0	0	0	30.5556	0	0	0	0	0	0	0	0	0	55.5556
S02544	10.084	0	0	0	9.2437	0	0	0	21.0084	0	0	59.6639	0		S02544_S1	0.0820814	0.14767		S02608	NA <20 subclonal mutation														S02618	0	0	0	0	16.129	0	0	0	0	38.7097	45.1613	0	0	0	0
S02563	0.749064	6.74157	50.1873	0	21.3483	0	0	0	0	20.9738	0	0	0		S02563_S1	0.206186	0.0699046		S02618	NA <20 subclonal mutation														S02671	0	0	0	0	0	0	0	0	0	0	0	0	0	100	0
S02608	0	0	0	51.0574	48.9426	0	0	0	0	0	0	0	0		S02608_S1	0.380258	0.0335154		S02699	5.71429	0	0	0	68.5714	0	25.7143	0	0	0	0	0	0		S02699	9.67742	6.45161	0	0	38.7097	19.3548	25.8065	0	0	0	0	0	0	0	0
S02618	0	0	0	40.0881	59.9119	0	0	0	0	0	0	0	0		S02618_S1	0.21163	0.0545831		S02706	0	17.2414	0	0	31.0345	0	0	0	0	0	0	51.7241	0		S02706	2.63158	15.7895	0	0	81.5789	0	0	0	0	0	0	0	0	0	0
S02658	0	0	0	32.0896	67.9104	0	0	0	0	0	0	0	0		S02658_S1	0.134936	0.054212		S02714	NA <20 subclonal mutation														S02707	NA <20 subclonal mutation
S02671	1.83486	0	0	34.8624	63.3028	0	0	0	0	0	0	0	0		S02671_S1	0.181814	6.04e-18		S02718	NA <20 subclonal mutation														S02714	3.0303	0	0	0	36.3636	0	0	0	0	36.3636	0	0	0	24.2424	0
S02699	4.69799	4.02685	51.0067	0	28.1879	12.0805	0	0	0	0	0	0	0		S02699_S1	0.138278	0.0353613		S02722	4.7619	19.0476	0	0	66.6667	9.52381	0	0	0	0	0	0	0		S02718	NA <20 subclonal mutation
S02706	0	14.6341	0	0	22.7642	8.94309	0	0	27.6423	0	0	0	26.0163		S02706_S1	7.16e-17	0.0988102		S02724	NA <20 subclonal mutation														S02722	6.06061	0	0	0	78.7879	15.1515	0	0	0	0	0	0	0	0	0
S02707	0	0	0	35.5263	24.3421	0	0	0	0	0	0	40.1316	0		S02707_S1	0.243562	0.0581199		S02730	NA <20 subclonal mutation														S02724	0	19.6429	66.0714	0	1.78571	12.5	0	0	0	0	0	0	0	0	0
S02714	3.94737	0	0	0	17.1053	0	0	0	15.7895	0	0	63.1579	0		S02714_S1	0.0345316	0.118598		S02731	0	0	0	0	0	0	17.3913	0	0	0	0	0	82.6087		S02725	2.63158	0	0	0	10.5263	0	0	0	0	0	0	0	0	86.8421	0
S02718	0	0	0	45.8716	54.1284	0	0	0	0	0	0	0	0		S02718_S1	0.209287	0.0948443		S02741	NA <20 subclonal mutation														S02731	0	0	0	0	0	0	26.087	0	0	0	0	0	0	73.913	0
S02722	0	8.66667	0	20.6667	64	6.66667	0	0	0	0	0	0	0		S02722_S1	0.108578	0.0501519		S02769	NA <20 subclonal mutation														S02741	NA <20 subclonal mutation
S02724	1.40406	8.58034	27.3011	39.1576	11.2324	12.3245	0	0	0	0	0	0	0		S02724_S1	0.300542	6.53e-18		S02774	NA <20 subclonal mutation														S02751	NA <20 subclonal mutation
S02725	0	0	0	33.6538	66.3462	0	0	0	0	0	0	0	0		S02725_S1	0.181632	0.0694578		S02784	NA <20 subclonal mutation														S02764	NA <20 subclonal mutation
S02730	1.25899	0	0	40.1079	8.81295	0	0	0	0	0	0	49.8201	0		S02730_S1	0.430445	8.16e-17		S02806	0	0	0	51.4286	48.5714	0	0	0	0	0	0	0	0		S02769	6.66667	0	0	0	80	0	13.3333	0	0	0	0	0	0	0	0
S02731	0	0	0	0	73.7705	0	0	0	26.2295	0	0	0	0		S02731_S1	0	0.250589		S02814	3.7037	0	0	0	96.2963	0	0	0	0	0	0	0	0		S02774	9.09091	0	0	0	36.3636	0	0	0	0	0	54.5455	0	0	0	0
S02741	0.398406	0	0	47.4104	52.1912	0	0	0	0	0	0	0	0		S02741_S1	0.352916	0.00747393		S02841	NA <20 subclonal mutation														S02783	0	0	0	0	55.1724	0	0	0	0	27.5862	0	0	0	17.2414	0
S02751	1.2987	0	0	24.026	19.4805	0	0	0	0	0	0	55.1948	0		S02751_S1	0.200456	1.08e-17		S02883	0	0	0	0	36.3636	0	0	0	0	0	0	63.6364	0		S02784	NA <20 subclonal mutation
S02764	4.29553	6.01375	0	39.5189	8.24742	8.0756	0	0	0	0	0	33.8488	0		S02764_S1	0.316325	0.0245033		S02895	2.94118	0	82.3529	0	0	14.7059	0	0	0	0	0	0	0		S02814	9.43396	0	0	28.3019	62.2642	0	0	0	0	0	0	0	0	0	0
S02769	1.83486	0	0	0	9.63303	0	0	0	0	21.5596	0	66.9725	0		S02769_S1	0.168992	0.103176		S02906	NA <20 subclonal mutation														S02883	0	0	0	0	40.625	0	21.875	0	0	0	0	0	0	0	37.5
S02774	1.51976	8.20669	0	35.2584	40.4255	14.5897	0	0	0	0	0	0	0		S02774_S1	0.196327	0.120956		S02912	NA <20 subclonal mutation														S02912	8.33333	0	0	0	91.6667	0	0	0	0	0	0	0	0	0	0
S02782	2.77778	0	0	52.7778	4.72222	0	0	0	0	0	0	39.7222	0		S02782_S1	0.495048	0.0521421		S02917	NA <20 subclonal mutation														S02917	0	0	0	61.194	38.806	0	0	0	0	0	0	0	0	0	0
S02784	0	0	0	61.2859	38.7141	0	0	0	0	0	0	0	0		S02784_S1	0.449066	0.0218381		S02976	0	0	100	0	0	0	0	0	0	0	0	0	0		S02976	3.0303	0	81.8182	0	0	15.1515	0	0	0	0	0	0	0	0	0
S02790	0	0	0	29.7872	70.2128	0	0	0	0	0	0	0	0		S02790_S1	0.0938721	0.0380119		S02990	NA <20 subclonal mutation														S02990	NA <20 subclonal mutation
S02806	0	0	0	41.2214	33.0153	0	0	0	0	0	0	0	25.7634		S02806_S1	0.329147	0.0328867		S02991	NA <20 subclonal mutation														S02991	NA <20 subclonal mutation
S02814	1.81818	0	0	25.4545	72.7273	0	0	0	0	0	0	0	0		S02814_S1	0.112677	0.0776228		S03017	1.92308	0	0	0	98.0769	0	0	0	0	0	0	0	0		S03032	0	0	0	0	8	0	0	0	0	40	0	0	52	0	0
S02841	5.69476	0	0	0	15.9453	0	0	0	0	0	0	78.3599	0		S02841_S1	0.0405317	0.0906804		S03032	NA <20 subclonal mutation														S03056	0	0	0	0	47.8261	0	0	0	0	0	0	0	0	52.1739	0
S02881	0.831025	0	0	52.6316	12.4654	0	0	0	0	0	0	0	34.072		S02881_S1	0.30833	0.0553127		S03056	NA <20 subclonal mutation														S03104	3.33333	0	0	0	96.6667	0	0	0	0	0	0	0	0	0	0
S02883	0	0	0	62.8763	37.1237	0	0	0	0	0	0	0	0		S02883_S1	0.527903	1.06e-16		S03105	0	0	0	0	28.5714	0	0	0	0	71.4286	0	0	0		S03106	NA <20 subclonal mutation
S02896	1.78571	4.91071	34.8214	45.5357	12.9464	0	0	0	0	0	0	0	0		S02896_S1	0.306915	0.0215673		S03106	NA <20 subclonal mutation														S03116	20.6897	0	0	0	27.5862	0	0	0	0	0	0	0	0	51.7241	0
S02906	0	0	0	54.5181	45.4819	0	0	0	0	0	0	0	0		S02906_S1	0.380648	2.09e-17		S03116	NA <20 subclonal mutation														S03119	0	0	0	0	64.1026	0	0	0	0	0	0	0	0	0	35.8974
S02912	0	0	0	49.5127	22.2222	0	0	0	0	0	0	0	28.2651		S02912_S1	0.331645	0.074671		S03119	NA <20 subclonal mutation														S03125	4.7619	0	0	0	42.8571	0	0	0	0	0	0	0	52.381	0	0
S02917	1.12202	0	0	53.9972	6.59187	0	0	0	0	0	0	38.2889	0		S02917_S1	0.473606	0.0449753		S03144	16.6667	0	0	0	33.3333	0	0	0	0	0	0	50	0		S03144	0	0	0	0	100	0	0	0	0	0	0	0	0	0	0
S02976	0	0	44.6759	34.9537	20.3704	0	0	0	0	0	0	0	0		S02976_S1	0.293868	0.0232931		S03213	6.25	0	0	62.5	31.25	0	0	0	0	0	0	0	0		S03213	8.33333	0	0	51.6667	40	0	0	0	0	0	0	0	0	0	0
S02990	0	0	0	51.5873	48.4127	0	0	0	0	0	0	0	0		S02990_S1	0.349801	0.0429555		S03324	18.1818	0	81.8182	0	0	0	0	0	0	0	0	0	0		S03324	16.6667	0	0	0	0	16.6667	0	0	0	0	0	66.6667	0	0	0
S02991	0.421941	0	0	44.7257	18.9873	0	0	0	0	0	0	35.865	0		S02991_S1	0.411608	7.57e-18		S03325	0	0	0	42.3529	57.6471	0	0	0	0	0	0	0	0		S03325	0	0	0	0	15.1261	0	0	0	0	27.7311	0	38.6555	0	18.4874	0
S03017	1.5	0	0	41.5	22.5	0	0	0	0	0	0	0	34.5		S03017_S1	0.255325	0.0250047		S03405	7.40741	0	0	0	92.5926	0	0	0	0	0	0	0	0		S03405	20.9302	0	0	0	79.0698	0	0	0	0	0	0	0	0	0	0
S03032	2.02532	0	0	23.5443	12.6582	0	0	0	0	0	0	61.7722	0		S03032_S1	0.194617	6.65e-18		S03727	NA <20 subclonal mutation														S03727	0	0	0	0	0	0	0	0	0	0	0	0	0	100	0
S03056	0.616016	0	30.1848	51.54	17.6591	0	0	0	0	0	0	0	0		S03056_S1	0.491992	3.34e-17		S03744	NA <20 subclonal mutation														S03744	8.33333	0	91.6667	0	0	0	0	0	0	0	0	0	0	0	0
S03104	0	0	0	50.5348	14.1711	0	0	0	0	0	0	0	35.2941		S03104_S1	0.393921	0.0281147
S03105	0.611621	0	0	66.055	33.3333	0	0	0	0	0	0	0	0		S03105_S1	0.492706	0.0714635
S03106	2.71493	0	0	57.0136	0	0	0	0	0	0	0	40.2715	0		S03106_S1	0.444402	0.0243667
S03116	0.43573	0	0	35.0763	16.5577	0	0	0	0	0	0	47.9303	0		S03116_S1	0.303181	0.066097
S03119	0	0	0	57.2603	42.7397	0	0	0	0	0	0	0	0		S03119_S1	0.412299	0.0479874
S03144	0.882353	0	0	31.1765	11.1765	0	0	0	0	0	22.9412	0	33.8235		S03144_S1	0.283912	8.06e-17
S03199	0	0	0	0	0	0	0	0	0	30.4	0	0	69.6		S03199_S1	0.143675	0.144311
S03213	0	0	0	33.6449	30.8411	0	0	0	0	0	0	0	35.514		S03213_S1	0.255835	0.0931332
S03324	0	0	0	41.9689	29.5337	0	0	0	0	0	0	0	28.4974		S03324_S1	0.298711	0.0453335
S03325	0	0	0	50.6527	49.3473	0	0	0	0	0	0	0	0		S03325_S1	0.282352	0.110585
S03405	0	0	24.7458	37.4576	22.8814	0	0	0	0	14.9153	0	0	0		S03405_S1	0.40185	0.0896974
S03727	0	0	0	49.5868	50.4132	0	0	0	0	0	0	0	0		S03727_S1	0.324548	0.123528
S03744	0	0	0	61.9681	38.0319	0	0	0	0	0	0	0	0		S03744_S1	0.31113	0.0521247

## Sheet: Supplementary_Table_6
Supplementary Table 6: Somatic Mutation calls
PAT	Mut_ID	Gene_Hugo	Chromosome	Start	End	Strand	Transcript	Wild_Type	Mutant	Type_1	Type_2	Change_cDNA	Change_Protein	Prot_Start	Prot_End	Allelic_Fraction_Tumor	Allelic_Fraction_Normal	Coverage_Tumor	Coverage_Normal	Mutation_Score	FR_Score
S02469	S02469_chr1:1374912_SNM	VWA1	chr1	1374912	1374912	+	NM_022834.4	G	A	silent	SNM	c.1083G>A	p.A361A	361	361	0.4	0	55	74	1	0.466667
S02469	S02469_chr1:12175644_SNM	TNFRSF8	chr1	12175644	12175644	+	NM_001243.4	G	A	silent	SNM	c.804G>A	p.V268V	268	268	0.442308	0	52	59	1	0.277778
S02469	S02469_chr1:13001307_SNM	PRAMEF6	chr1	13001307	13001307	-	NM_001010889.2	G	A	missense	SNM	c.376C>T	p.L126F	126	126	0.496063	0	127	147	1	0.8
S02469	S02469_chr1:49511451_SNM	AGBL4	chr1	49511451	49511451	-	NM_001323574.1	A	G	silent	SNM	c.435T>C	p.N145N	145	145	0.393701	0	127	72	1	0.0416667
S02469	S02469_chr1:70225995_SNM	LRRC7	chr1	70225995	70225995	+	NM_020794.2	G	T	missense	SNM	c.108G>T	p.Q36H	36	36	0.491228	0	114	106	1	0.647059
S02469	S02469_chr1:74819701_SNM	FPGT-TNNI3K	chr1	74819701	74819701	+	NM_001112808.2	G	T	silent	SNM	c.1407G>T	p.L469L	469	469	0.420091	0.00558659	219	179	1	0.672727
S02469	S02469_chr1:109198309_SNM	HENMT1	chr1	109198309	109198309	-	NM_001102592.1	C	G	silent	SNM	c.162G>C	p.L54L	54	54	0.487179	0	78	54	1	0.583333
S02469	S02469_chr1:116563448_SNM	SLC22A15	chr1	116563448	116563448	+	NM_018420.2	G	T	silent	SNM	c.540G>T	p.S180S	180	180	0.563636	0	55	87	1	0.722222
S02469	S02469_chr1:144879457_SNM	PDE4DIP	chr1	144879457	144879457	-	NM_001198834.3	G	T	silent	SNM	c.3993C>A	p.P1331P	1331	1331	0.0958904	0	219	328	1	0.909091
S02469	S02469_chr1:152191980_SNM	HRNR	chr1	152191980	152191980	-	NM_001009931.2	G	T	missense	SNM	c.2125C>A	p.Q709K	709	709	0.438889	0.00214592	180	466	1	0.880952
S02469	S02469_chr1:155448706_SNM	ASH1L	chr1	155448706	155448706	-	NM_018489.2	T	C	missense	SNM	c.3955A>G	p.I1319V	1319	1319	0.41	0	100	88	1	0.576923
S02469	S02469_chr1:157491079_SNM	FCRL5	chr1	157491079	157491079	-	NM_001195388.1	G	T	missense	SNM	c.2243C>A	p.P748Q	748	748	0.380952	0	105	102	1	0.666667
S02469	S02469_chr1:158260990_SNM	CD1C	chr1	158260990	158260990	+	NM_001765.2	G	T	missense	SNM	c.128G>T	p.R43L	43	43	0.489583	0	96	122	1	0.958333
S02469	S02469_chr1:158262594_SNM	CD1C	chr1	158262594	158262594	+	NM_001765.2	G	T	missense	SNM	c.819G>T	p.E273D	273	273	0.415842	0	101	181	1	0.615385
S02469	S02469_chr1:158435424_SNM	OR10K1	chr1	158435424	158435424	+	NM_001004473.1	C	G	missense	SNM	c.73C>G	p.Q25E	25	25	0.417722	0	79	121	1	0.941176
S02469	S02469_chr1:166029865_SNM	FAM78B	chr1	166029865	166029865	-	NM_001320302.1	T	C	missense	SNM	c.299A>G	p.Q100R	100	100	0.454545	0	77	91	1	0.842105
S02469	S02469_chr1:176734877_SNM	PAPPA2	chr1	176734877	176734877	+	NM_020318.2	T	C	silent	SNM	c.4227T>C	p.C1409C	1409	1409	0.227723	0	201	235	1	0.586207
S02469	S02469_chr1:176993848_SNM	ASTN1	chr1	176993848	176993848	-	NM_004319.2	C	T	missense	SNM	c.1141G>A	p.V381M	381	381	0.37037	0.00632911	189	158	1	0.372549
S02469	S02469_chr1:179526171_SNM	NPHS2	chr1	179526171	179526171	-	NM_014625.3	T	A	missense	SNM	c.729A>T	p.Q243H	243	243	0.192308	0	78	104	1	0.5
S02469	S02469_chr1:193038759_SNM	TROVE2	chr1	193038759	193038759	+	NM_001173524.1	G	T	missense	SNM	c.575G>T	p.S192I	192	192	0.413793	0	29	29	0	0
S02469	S02469_chr1:200974017_SNM	KIF21B	chr1	200974017	200974017	-	NM_001252100.1	C	A	silent	SNM	c.777G>T	p.S259S	259	259	0.384615	0	78	86	1	0.764706
S02469	S02469_chr1:201178556_SNM	IGFN1	chr1	201178556	201178556	+	NM_001164586.1	G	C	missense	SNM	c.4535G>C	p.G1512A	1512	1512	0.420455	0	175	354	1	0.761905
S02469	S02469_chr1:205814490_SNM	PM20D1	chr1	205814490	205814490	-	NM_152491.4	T	C	missense	SNM	c.452A>G	p.Y151C	151	151	0.483092	0	207	152	1	0.538462
S02469	S02469_chr1:210273461_SNM	SYT14	chr1	210273461	210273461	+	NM_001146261.2	A	G	silent	SNM	c.954A>G	p.Q318Q	318	318	0.339623	0.0116279	106	86	1	0.565217
S02469	S02469_chr1:222849553_SNM	AIDA	chr1	222849553	222849553	-	NM_022831.2	T	C	silent	SNM	c.468A>G	p.L156L	156	156	0.404255	0	94	76	1	0.52
S02469	S02469_chr1:225284838_SNM	DNAH14	chr1	225284838	225284838	+	NM_001373.1	G	T	missense	SNM	c.3592G>T	p.D1198Y	1198	1198	0.445783	0	83	91	1	0.48
S02469	S02469_chr1:228495975_SNM	OBSCN	chr1	228495975	228495975	+	NM_001271223.2	G	T	silent	SNM	c.15501G>T	p.R5167R	5167	5167	0.455696	0	79	185	1	0.894737
S02469	S02469_chr1:247695140_SNM	OR2C3	chr1	247695140	247695140	-	NM_198074.4	G	C	missense	SNM	c.674C>G	p.A225G	225	225	0.440476	0	84	135	1	0.541667
S02469	S02469_chr1:247769099_SNM	OR2G3	chr1	247769099	247769099	+	NM_001001914.1	T	C	missense	SNM	c.212T>C	p.I71T	71	71	0.393258	0	89	119	1	0.666667
S02469	S02469_chr1:248020819_SNM	TRIM58	chr1	248020819	248020819	+	NM_015431.3	C	T	missense	SNM	c.271C>T	p.P91S	91	91	0.47619	0	42	79	1	0.818182
S02469	S02469_chr1:248738034_SNM	OR2T34	chr1	248738034	248738034	-	NM_001001821.1	G	T	missense	SNM	c.25C>A	p.Q9K	9	9	0.22	0.00581395	100	172	1	0.375
S02469	S02469_chr2:46244_SNM	FAM110C	chr2	46244	46244	-	NM_001077710.2	C	T	missense	SNM	c.142G>A	p.V48M	48	48	0.25	0	16	72	1	0.333333
S02469	S02469_chr2:15417156_SNM	NBAS	chr2	15417156	15417156	-	NM_015909.3	T	A	silent	SNM	c.5208A>T	p.P1736P	1736	1736	0.34	0	100	58	1	0.259259
S02469	S02469_chr2:31595228_SNM	XDH	chr2	31595228	31595228	-	NM_000379.3	C	A	silent	SNM	c.1722G>T	p.V574V	574	574	0.408	0	125	155	1	0.307692
S02469	S02469_chr2:33749564_SNM	RASGRP3	chr2	33749564	33749564	+	NM_170672.2	C	T	silent	SNM	c.756C>T	p.S252S	252	252	0.445652	0	92	84	1	0.576923
S02469	S02469_chr2:79255049_SNM	REG3G	chr2	79255049	79255049	+	NM_198448.3	A	T	silent	SNM	c.450A>T	p.S150S	150	150	0.464286	0	56	64	1	0.444444
S02469	S02469_chr2:109527451_SNM	EDAR	chr2	109527451	109527451	-	NM_022336.3	C	A	missense	SNM	c.607G>T	p.V203F	203	203	0.405405	0	111	172	1	0.730769
S02469	S02469_chr2:112529962_SNM	ANAPC1	chr2	112529962	112529962	-	NM_022662.3	T	A	missense	SNM	c.5675A>T	p.H1892L	1892	1892	0.380952	0	42	53	1	0
S02469	S02469_chr2:125262067_SNM	CNTNAP5	chr2	125262067	125262067	+	NM_130773.3	C	A	missense	SNM	c.1258C>A	p.L420M	420	420	0.497382	0	191	135	1	0.507937
S02469	S02469_chr2:125521255_SNM	CNTNAP5	chr2	125521255	125521255	+	NM_130773.3	T	C	silent	SNM	c.2238T>C	p.N746N	746	746	0.431818	0	44	34	1	0.266667
S02469	S02469_chr2:132237806_SNM	TUBA3D	chr2	132237806	132237806	+	NM_080386.3	C	A	silent	SNM	c.540C>A	p.A180A	180	180	0.494253	0	87	107	1	0.535714
S02469	S02469_chr2:136575277_SNM	LCT	chr2	136575277	136575277	-	NM_002299.3	C	A	silent	SNM	c.1341G>T	p.R447R	447	447	0.4375	0.00369004	224	271	1	0.53125
S02469	S02469_chr2:141128805_SNM	LRP1B	chr2	141128805	141128805	-	NM_018557.2	A	T	nonsense	SNM	c.10818T>A	p.C3606*	3606	3606	0.231132	0	212	115	1	0.96
S02469	S02469_chr2:149528911_SNM	EPC2	chr2	149528911	149528911	+	NM_015630.3	G	T	missense	SNM	c.1675G>T	p.A559S	559	559	0.41958	0	143	71	1	0.363636
S02469	S02469_chr2:169757902_SNM	G6PC2	chr2	169757902	169757902	+	NM_021176.2	G	A	missense	SNM	c.61G>A	p.A21T	21	21	0.516129	0	62	66	1	0.52381
S02469	S02469_chr2:170038795_SNM	LRP2	chr2	170038795	170038795	-	NM_004525.2	G	T	missense	SNM	c.9880C>A	p.L3294I	3294	3294	0.455556	0	90	74	1	0.366667
S02469	S02469_chr2:170131562_SNM	LRP2	chr2	170131562	170131562	-	NM_004525.2	G	T	silent	SNM	c.1959C>A	p.S653S	653	653	0.842105	0	19	27	1	0
S02469	S02469_chr2:170396582_SNM	FASTKD1	chr2	170396582	170396582	-	NM_001322046.1	T	G	silent	SNM	c.1924A>C	p.R642R	642	642	0.416667	0	96	36	1	0.73913
S02469	S02469_chr2:179571205_SNM	TTN	chr2	179571205	179571205	-	NM_001267550.2	C	A	missense	SNM	c.29396G>T	p.G9799V	9799	9799	0.55	0	40	40	1	0.047619
S02469	S02469_chr2:179590351_SNM	TTN	chr2	179590351	179590351	-	NM_001267550.2	C	G	silent	SNM	c.20580G>C	p.L6860L	6860	6860	0.387755	0	98	86	1	0.809524
S02469	S02469_chr2:186659830_SNM	FSIP2	chr2	186659830	186659830	+	NM_173651.3	C	A	missense	SNM	c.7967C>A	p.P2656H	2656	2656	0.326923	0	104	80	1	0.545455
S02469	S02469_chr2:187626283_SNM	FAM171B	chr2	187626283	187626283	+	NM_177454.3	C	T	missense	SNM	c.1214C>T	p.S405L	405	405	0.377778	0	45	22	1	0.416667
S02469	S02469_chr2:189856250_SNM	COL3A1	chr2	189856250	189856250	+	NM_000090.3	G	T	missense	SNM	c.890G>T	p.G297V	297	297	0.47619	0	63	29	1	0.2
S02469	S02469_chr2:190531654_SNM	ASNSD1	chr2	190531654	190531654	+	NM_019048.2	A	G	missense	SNM	c.796A>G	p.T266A	266	266	0.495935	0	123	81	1	0.487805
S02469	S02469_chr2:193059153_SNM	TMEFF2	chr2	193059153	193059153	-	NM_016192.3	G	T	missense	SNM	c.98C>A	p.A33D	33	33	0.536842	0	190	159	1	0.259259
S02469	S02469_chr2:207171381_SNM	ZDBF2	chr2	207171381	207171381	+	NM_020923.2	C	A	missense	SNM	c.2129C>A	p.S710Y	710	710	0.532609	0	92	68	1	0.441176
S02469	S02469_chr2:211455543_SNM	CPS1	chr2	211455543	211455543	+	NM_001122633.2	A	T	missense	SNM	c.878A>T	p.K293M	293	293	0.474747	0	99	46	1	0.382353
S02469	S02469_chr2:220161832_SNM	PTPRN	chr2	220161832	220161832	-	NM_002846.3	C	A	missense	SNM	c.2111G>T	p.R704L	704	704	0.448718	0	156	196	1	0.627907
S02469	S02469_chr2:220404755_SNM	CHPF	chr2	220404755	220404755	-	NM_024536.5	C	A	missense	SNM	c.1678G>T	p.A560S	560	560	0.493506	0	77	104	1	0.583333
S02469	S02469_chr2:225379393_SNM	CUL3	chr2	225379393	225379393	-	NM_001257198.1	C	T	missense	SNM	c.493G>A	p.D165N	165	165	0.526316	0	95	56	1	0.923077
S02469	S02469_chr2:242757918_SNM	NEU4	chr2	242757918	242757918	+	NM_001167599.2	C	A	silent	SNM	c.1038C>A	p.P346P	346	346	0.390244	0.010989	41	91	1	0.333333
S02469	S02469_chr3:19924163_SNM	EFHB	chr3	19924163	19924163	-	NM_144715.3	C	T	missense	SNM	c.2207G>A	p.R736H	736	736	0.741935	0.00694444	62	144	1	0.533333
S02469	S02469_chr3:19961428_SNM	EFHB	chr3	19961428	19961428	-	NM_144715.3	C	A	missense	SNM	c.893G>T	p.R298I	298	298	0.88	0.02	25	50	1	0.294118
S02469	S02469_chr3:38991835_SNM	SCN11A	chr3	38991835	38991835	-	NM_014139.2	G	T	missense	SNM	c.19C>A	p.P7T	7	7	0.75	0	16	28	1	0.0909091
S02469	S02469_chr3:39228310_SNM	XIRP1	chr3	39228310	39228310	-	NM_194293.2	G	T	missense	SNM	c.2627C>A	p.P876H	876	876	0.888889	0	36	142	1	0.882353
S02469	S02469_chr3:45988897_SNM	CXCR6	chr3	45988897	45988897	+	NM_006564.1	C	A	nonsense	SNM	c.924C>A	p.C308*	308	308	0.232558	0	43	113	1	0.25
S02469	S02469_chr3:47044541_SNM	NBEAL2	chr3	47044541	47044541	+	NM_015175.2	C	G	missense	SNM	c.5554C>G	p.L1852V	1852	1852	0.880597	0	67	167	1	0.594595
S02469	S02469_chr3:47163401_SNM	SETD2	chr3	47163401	47163401	-	NM_014159.6	C	G	missense	SNM	c.2725G>C	p.D909H	909	909	0.431818	0	44	85	1	0.9
S02469	S02469_chr3:52637555_SNM	PBRM1	chr3	52637555	52637555	-	NM_018313.4	G	A	nonsense	SNM	c.2761C>T	p.R921*	921	921	0.653846	0	26	29	1	0
S02469	S02469_chr3:98217373_SNM	OR5K2	chr3	98217373	98217373	+	NM_001004737.1	C	T	silent	SNM	c.849C>T	p.P283P	283	283	0.38	0	100	59	1	0.357143
S02469	S02469_chr3:121409626_SNM	GOLGB1	chr3	121409626	121409626	-	NM_001256486.1	T	C	missense	SNM	c.8585A>G	p.K2862R	2862	2862	0.506667	0	75	105	1	0.727273
S02469	S02469_chr3:123038633_DNM	ADCY5	chr3	123038633	123038634	-	NM_183357.2	TC	AA	missense	DNM	c.2143_2144delinsTT	p.E715L	715	715	0.302542	0	59	97	1	0.125
S02469	S02469_chr3:124437804_SNM	KALRN	chr3	124437804	124437804	+	NM_001024660.4	A	T	silent	SNM	c.8448A>T	p.P2816P	2816	2816	0.459459	0	148	187	1	0.837838
S02469	S02469_chr3:128205083_SNM	GATA2	chr3	128205083	128205083	-	NM_001145661.1	G	T	missense	SNM	c.358C>A	p.P120T	120	120	0.485714	0	105	132	1	0.758621
S02469	S02469_chr3:138762958_SNM	PRR23C	chr3	138762958	138762958	-	NM_001134657.1	C	A	missense	SNM	c.505G>T	p.D169Y	169	169	0.454545	0.00369004	132	271	1	0.764706
S02469	S02469_chr3:195606013_SNM	TNK2	chr3	195606013	195606013	-	NM_001010938.1	G	A	silent	SNM	c.1110C>T	p.F370F	370	370	0.464567	0	127	202	1	0.685714
S02469	S02469_chr3:197420623_SNM	RUBCN	chr3	197420623	197420623	-	NM_001346873.1	A	G	silent	SNM	c.1791T>C	p.S597S	597	597	0.418919	0	74	71	1	0.55
S02469	S02469_chr4:983368_SNM	SLC26A1	chr4	983368	983368	-	NM_213613.3	G	C	silent	SNM	c.1359C>G	p.A453A	453	453	0.745098	0	51	107	1	1
S02469	S02469_chr4:1087680_SNM	RNF212	chr4	1087680	1087680	-	NM_001193318.2	C	A	missense	SNM	c.369G>T	p.W123C	123	123	0.592593	0	108	234	1	0.6
S02469	S02469_chr4:1729466_SNM	TACC3	chr4	1729466	1729466	+	NM_006342.2	A	T	missense	SNM	c.337A>T	p.T113S	113	113	0.306122	0.00502513	98	199	1	0.5
S02469	S02469_chr4:2230841_SNM	POLN	chr4	2230841	2230841	-	NM_181808.3	C	A	nonsense	SNM	c.118G>T	p.G40*	40	40	0.173913	0	69	68	1	0.2
S02469	S02469_chr4:4198934_SNM	OTOP1	chr4	4198934	4198934	-	NM_177998.1	G	A	silent	SNM	c.1627C>T	p.L543L	543	543	0.5625	0	32	57	1	0.0588235
S02469	S02469_chr4:5624694_SNM	EVC2	chr4	5624694	5624694	-	NM_147127.4	C	A	missense	SNM	c.2071G>T	p.A691S	691	691	0.605634	0	71	86	1	0.387097
S02469	S02469_chr4:8307699_SNM	HTRA3	chr4	8307699	8307699	+	NM_053044.4	G	A	missense	SNM	c.1198G>A	p.G400S	400	400	0.581081	0	74	122	1	0.387097
S02469	S02469_chr4:13462394_SNM	RAB28	chr4	13462394	13462394	-	NM_001017979.2	C	A	missense	SNM	c.320G>T	p.W107L	107	107	0.542857	0	70	49	1	0.583333
S02469	S02469_chr4:36212050_SNM	ARAP2	chr4	36212050	36212050	-	NM_015230.3	C	A	missense	SNM	c.1449G>T	p.K483N	483	483	0.314815	0	54	51	1	0.888889
S02469	S02469_chr4:37447142_DNM	NWD2	chr4	37447142	37447143	+	NM_001144990.1	CA	AG	missense	DNM	c.3532_3533delinsAG	p.Q1178R	1178	1178	0.226424	0	79	116	1	0.8
S02469	S02469_chr4:38893392_SNM	FAM114A1	chr4	38893392	38893392	+	NM_138389.3	G	T	missense	SNM	c.377G>T	p.G126V	126	126	0.611111	0	54	97	1	0.375
S02469	S02469_chr4:40440588_SNM	RBM47	chr4	40440588	40440588	-	NM_001098634.1	C	A	missense	SNM	c.323G>T	p.G108V	108	108	0.5	0	156	287	1	0.902439
S02469	S02469_chr4:41984628_SNM	DCAF4L1	chr4	41984628	41984628	+	NM_001029955.3	G	T	silent	SNM	c.819G>T	p.V273V	273	273	0.589888	0.003861	178	259	1	0.779661
S02469	S02469_chr4:74864202_SNM	CXCL5	chr4	74864202	74864202	-	NM_002994.4	G	A	missense	SNM	c.97C>T	p.P33S	33	33	0.826389	0.00374532	144	267	1	0.724638
S02469	S02469_chr4:89574027_SNM	HERC3	chr4	89574027	89574027	+	NM_014606.2	G	T	missense	SNM	c.471G>T	p.Q157H	157	157	0.866667	0	15	52	1	0.0833333
S02469	S02469_chr4:107845719_SNM	DKK2	chr4	107845719	107845719	-	NM_014421.2	T	A	missense	SNM	c.512A>T	p.K171M	171	171	0.403509	0	57	104	1	0.533333
S02469	S02469_chr4:114203958_SNM	ANK2	chr4	114203958	114203958	+	NM_001148.4	C	T	missense	SNM	c.2009C>T	p.S670L	670	670	0.714286	0	28	50	1	0.818182
S02469	S02469_chr4:129964595_SNM	SCLT1	chr4	129964595	129964595	-	NM_144643.3	A	G	silent	SNM	c.189T>C	p.Y63Y	63	63	0.835616	0.0120482	73	83	1	0.525
S02469	S02469_chr4:141320056_SNM	CLGN	chr4	141320056	141320056	-	NM_001130675.1	C	G	missense	SNM	c.833G>C	p.W278S	278	278	0.957447	0	47	96	1	0.5
S02469	S02469_chr4:147560466_SNM	POU4F2	chr4	147560466	147560466	+	NM_004575.2	C	T	silent	SNM	c.174C>T	p.G58G	58	58	0.12	0.0078125	25	128	1	0.5
S02469	S02469_chr4:153247246_SNM	FBXW7	chr4	153247246	153247246	-	NM_033632.3	T	C	missense	SNM	c.1556A>G	p.Y519C	519	519	0.8125	0	48	59	1	0.772727
S02469	S02469_chr5:5463485_SNM	ICE1	chr5	5463485	5463485	+	NM_015325.2	A	G	silent	SNM	c.4038A>G	p.P1346P	1346	1346	0.373684	0	190	261	1	0.613636
S02469	S02469_chr5:24488151_SNM	CDH10	chr5	24488151	24488151	-	NM_006727.4	C	T	missense	SNM	c.1988G>A	p.G663E	663	663	0.546296	0	107	80	1	0.685714
S02469	S02469_chr5:31317956_SNM	CDH6	chr5	31317956	31317956	+	NM_004932.3	G	T	nonsense	SNM	c.1807G>T	p.E603*	603	603	0.335366	0	164	145	1	0.774194
S02469	S02469_chr5:33577083_SNM	ADAMTS12	chr5	33577083	33577083	-	NM_030955.3	T	A	silent	SNM	c.3048A>T	p.P1016P	1016	1016	0.491667	0.00564972	120	177	1	0.966667
S02469	S02469_chr5:41018520_SNM	MROH2B	chr5	41018520	41018520	-	NM_173489.4	A	G	missense	SNM	c.2686T>C	p.W896R	896	896	0.40678	0	59	69	1	0.142857
S02469	S02469_chr5:115338577_SNM	LVRN	chr5	115338577	115338577	+	NM_173800.4	A	G	silent	SNM	c.1866A>G	p.T622T	622	622	0.888889	0	18	27	1	0.333333
S02469	S02469_chr5:131295255_SNM	ACSL6	chr5	131295255	131295255	-	NM_001009185.2	C	A	nonsense	SNM	c.2005G>T	p.E669*	669	669	0.450704	0	71	125	1	0.28
S02469	S02469_chr5:132015505_SNM	IL4	chr5	132015505	132015505	+	NM_000589.3	C	G	missense	SNM	c.283C>G	p.Q95E	95	95	0.855072	0	69	116	1	0.735294
S02469	S02469_chr5:137518288_SNM	KIF20A	chr5	137518288	137518288	+	NM_005733.2	T	C	silent	SNM	c.528T>C	p.D176D	176	176	0.857143	0	77	101	1	0.736842
S02469	S02469_chr5:140215527_SNM	PCDHA7	chr5	140215527	140215527	+	NM_018910.2	T	C	missense	SNM	c.1559T>C	p.L520P	520	520	0.166667	0.0104167	6	96	0	0.0526316
S02469	S02469_chr5:140682977_SNM	SLC25A2	chr5	140682977	140682977	-	NM_031947.3	T	C	silent	SNM	c.456A>G	p.T152T	152	152	0.803922	0	51	117	1	0.708333
S02469	S02469_chr5:150275756_SNM	ZNF300	chr5	150275756	150275756	-	NM_001172831.1	C	A	missense	SNM	c.1093G>T	p.G365W	365	365	0.894737	0	19	33	1	0.545455
S02469	S02469_chr5:154396539_SNM	KIF4B	chr5	154396539	154396539	+	NM_001099293.2	C	A	missense	SNM	c.3120C>A	p.D1040E	1040	1040	0.902439	0.0169492	41	59	1	0.193548
S02469	S02469_chr5:156378738_SNM	TIMD4	chr5	156378738	156378738	-	NM_138379.2	G	T	missense	SNM	c.464C>A	p.T155N	155	155	0.871287	0	101	165	1	0.54386
S02469	S02469_chr5:176918846_SNM	PDLIM7	chr5	176918846	176918846	-	NM_005451.4	C	A	silent	SNM	c.360G>T	p.G120G	120	120	0.818182	0	33	73	1	0.928571
S02469	S02469_chr5:180475154_SNM	BTNL9	chr5	180475154	180475154	+	NM_152547.4	T	G	missense	SNM	c.337T>G	p.Y113D	113	113	0.851852	0.00591716	54	169	1	0.916667
S02469	S02469_chr6:17772290_SNM	KIF13A	chr6	17772290	17772290	-	NM_022113.5	C	G	missense	SNM	c.4325G>C	p.G1442A	1442	1442	0.54717	0	53	83	1	0.318182
S02469	S02469_chr6:27925953_SNM	OR2B6	chr6	27925953	27925953	+	NM_012367.1	A	G	missense	SNM	c.935A>G	p.K312R	312	312	0.313725	0	51	49	1	1
S02469	S02469_chr6:30079518_SNM	TRIM31	chr6	30079518	30079518	-	NM_007028.4	C	T	silent	SNM	c.420G>A	p.G140G	140	140	0.526316	0	38	94	1	0.0526316
S02469	S02469_chr6:31726584_SNM	MSH5	chr6	31726584	31726584	+	NM_172165.3	G	T	missense	SNM	c.1258G>T	p.V420F	420	420	0.541667	0.0126582	72	79	1	0.95
S02469	S02469_chr6:32023702_SNM	TNXB	chr6	32023702	32023702	-	NM_019105.6	C	A	missense	SNM	c.8393G>T	p.R2798L	2798	2798	0.554545	0.00483092	110	207	1	0.0892857
S02469	S02469_chr6:32030177_SNM	TNXB	chr6	32030177	32030177	-	NM_019105.6	G	T	missense	SNM	c.6925C>A	p.L2309M	2309	2309	0.380282	0	71	140	1	0.6875
S02469	S02469_chr6:33135277_SNM	COL11A2	chr6	33135277	33135277	-	NM_080680.2	T	C	missense	SNM	c.4048A>G	p.T1350A	1350	1350	0.475248	0	101	199	1	0.655172
S02469	S02469_chr6:35565071_SNM	FKBP5	chr6	35565071	35565071	-	NM_001145776.1	C	A	nonsense	SNM	c.619G>T	p.E207*	207	207	0.474747	0	198	157	1	0.678571
S02469	S02469_chr6:64940687_SNM	EYS	chr6	64940687	64940687	-	NM_001292009.1	G	T	silent	SNM	c.6222C>A	p.A2074A	2074	2074	0.272727	0	176	109	1	0.714286
S02469	S02469_chr6:80838922_SNM	BCKDHB	chr6	80838922	80838922	+	NM_000056.4	A	T	missense	SNM	c.319A>T	p.T107S	107	107	0.162162	0	74	81	1	0.714286
S02469	S02469_chr6:82922473_SNM	IBTK	chr6	82922473	82922473	-	NM_015525.3	C	A	missense	SNM	c.2242G>T	p.V748F	748	748	0.309524	0	42	36	1	0.3
S02469	S02469_chr6:84302226_SNM	SNAP91	chr6	84302226	84302226	-	NM_001242792.1	G	A	silent	SNM	c.1878C>T	p.T626T	626	626	0.27	0	100	133	1	0.5
S02469	S02469_chr6:87967522_SNM	ZNF292	chr6	87967522	87967522	+	NM_015021.1	G	T	missense	SNM	c.4175G>T	p.G1392V	1392	1392	0.5625	0	80	63	1	0.607143
S02469	S02469_chr6:97533021_SNM	KLHL32	chr6	97533021	97533021	+	NM_052904.3	A	G	missense	SNM	c.431A>G	p.Y144C	144	144	0.52	0	50	55	1	0.3
S02469	S02469_chr6:100382280_SNM	MCHR2	chr6	100382280	100382280	-	NM_001040179.1	G	A	missense	SNM	c.701C>T	p.A234V	234	234	0.5625	0	48	40	1	0.227273
S02469	S02469_chr6:101110326_SNM	ASCC3	chr6	101110326	101110326	-	NM_006828.3	T	C	silent	SNM	c.2373A>G	p.R791R	791	791	0.669565	0	115	72	1	0.132353
S02469	S02469_chr6:129637214_SNM	LAMA2	chr6	129637214	129637214	+	NM_000426.3	G	T	missense	SNM	c.3956G>T	p.R1319L	1319	1319	0.444444	0	36	43	1	0.230769
S02469	S02469_chr6:132171183_SNM	ENPP1	chr6	132171183	132171183	+	NM_006208.2	G	T	missense	SNM	c.367G>T	p.D123Y	123	123	0.57265	0	117	167	1	0.595238
S02469	S02469_chr6:151766476_SNM	RMND1	chr6	151766476	151766476	-	NM_017909.3	G	A	silent	SNM	c.471C>T	p.S157S	157	157	0.512438	0	200	254	1	0.514706
S02469	S02469_chr6:160679480_SNM	SLC22A2	chr6	160679480	160679480	-	NM_003058.3	C	T	missense	SNM	c.310G>A	p.V104M	104	104	0.283186	0	113	264	1	0.777778
S02469	S02469_chr6:165715361_SNM	C6orf118	chr6	165715361	165715361	-	NM_144980.3	C	A	missense	SNM	c.450G>T	p.E150D	150	150	0.175824	0	91	269	1	0.777778
S02469	S02469_chr6:168440858_SNM	KIF25	chr6	168440858	168440858	+	NM_030615.2	C	T	missense	SNM	c.608C>T	p.T203M	203	203	0.55	0	60	109	1	0.375
S02469	S02469_chr7:24854710_SNM	OSBPL3	chr7	24854710	24854710	-	NM_015550.3	C	T	missense	SNM	c.2140G>A	p.D714N	714	714	0.361702	0	47	79	1	0.545455
S02469	S02469_chr7:34192881_SNM	BMPER	chr7	34192881	34192881	+	NM_133468.4	G	A	missense	SNM	c.2054G>A	p.R685Q	685	685	0.363636	0	22	45	1	0
S02469	S02469_chr7:39247173_SNM	POU6F2	chr7	39247173	39247173	+	NM_007252.3	A	G	silent	SNM	c.465A>G	p.A155A	155	155	0.388889	0	90	126	1	0.206897
S02469	S02469_chr7:42005518_SNM	GLI3	chr7	42005518	42005518	-	NM_000168.5	C	G	silent	SNM	c.3153G>C	p.R1051R	1051	1051	0.420561	0	107	275	1	0.363636
S02469	S02469_chr7:42005790_SNM	GLI3	chr7	42005790	42005790	-	NM_000168.5	C	T	missense	SNM	c.2881G>A	p.G961R	961	961	0.322034	0.00487805	59	205	1	0.727273
S02469	S02469_chr7:45632372_SNM	ADCY1	chr7	45632372	45632372	+	NM_021116.2	C	G	silent	SNM	c.654C>G	p.A218A	218	218	0.427273	0	110	259	1	0.740741
S02469	S02469_chr7:87138798_SNM	ABCB1	chr7	87138798	87138798	-	NM_000927.4	C	A	splice	SNM	c.3283_splice	e26-1	1094	1094	0.318182	0	110	145	1	0.590909
S02469	S02469_chr7:92731171_SNM	SAMD9	chr7	92731171	92731171	-	NM_017654.3	G	A	nonsense	SNM	c.4240C>T	p.Q1414*	1414	1414	0.571429	0	112	97	1	0.52381
S02469	S02469_chr7:92764235_SNM	SAMD9L	chr7	92764235	92764235	-	NM_152703.3	C	A	missense	SNM	c.1050G>T	p.R350S	350	350	0.534091	0	88	62	1	0.740741
S02469	S02469_chr7:97860578_SNM	TECPR1	chr7	97860578	97860578	-	NM_015395.2	C	G	silent	SNM	c.2082G>C	p.P694P	694	694	0.326389	0	143	291	1	0.46875
S02469	S02469_chr7:107302141_SNM	SLC26A4	chr7	107302141	107302141	+	NM_000441.1	A	G	missense	SNM	c.55A>G	p.S19G	19	19	0.246377	0	69	118	1	0.545455
S02469	S02469_chr7:116556132_SNM	CAPZA2	chr7	116556132	116556132	+	NM_006136.2	A	G	missense	SNM	c.676A>G	p.K226E	226	226	0.772727	0	22	26	1	0.0625
S02469	S02469_chr7:120935621_SNM	CPED1	chr7	120935621	120935621	+	NM_024913.4	C	A	nonsense	SNM	c.2996C>A	p.S999*	999	999	0.65625	0.0163934	96	61	1	0.702703
S02469	S02469_chr7:123109388_SNM	IQUB	chr7	123109388	123109388	-	NM_001321293.1	C	A	missense	SNM	c.1461G>T	p.M487I	487	487	0.546667	0	75	70	1	0.322581
S02469	S02469_chr7:128477762_SNM	FLNC	chr7	128477762	128477762	+	NM_001458.4	G	C	missense	SNM	c.922G>C	p.G308R	308	308	0.591549	0	71	132	1	0.826087
S02469	S02469_chr7:136912823_SNM	PTN	chr7	136912823	136912823	-	NM_002825.6	C	G	splice	SNM	c.452_splice	e5-1	150	150	0.47619	0	42	61	1	0.176471
S02469	S02469_chr7:143270055_SNM	CTAGE15	chr7	143270055	143270055	+	NM_001008747.2	A	G	missense	SNM	c.1145A>G	p.Q382R	382	382	0.357143	0	42	39	1	0
S02469	S02469_chr7:143807172_SNM	OR2A2	chr7	143807172	143807172	+	NM_001005480.2	C	A	missense	SNM	c.497C>A	p.P166H	166	166	0.592593	0	162	284	1	0.57377
S02469	S02469_chr7:146741000_SNM	CNTNAP2	chr7	146741000	146741000	+	NM_014141.5	C	T	missense	SNM	c.404C>T	p.A135V	135	135	0.237705	0.0107527	122	93	1	0.115385
S02469	S02469_chr7:148921276_SNM	ZNF282	chr7	148921276	148921276	+	NM_003575.3	A	T	missense	SNM	c.1553A>T	p.Y518F	518	518	0.631579	0	57	92	1	0.5
S02469	S02469_chr8:23560104_SNM	NKX2-6	chr8	23560104	23560104	-	NM_001136271.2	A	T	missense	SNM	c.766T>A	p.Y256N	256	256	0.597484	0	159	230	1	0.610169
S02469	S02469_chr8:61654579_SNM	CHD7	chr8	61654579	61654579	+	NM_017780.3	G	C	silent	SNM	c.588G>C	p.G196G	196	196	0.531773	0	299	164	1	0.892857
S02469	S02469_chr8:82670774_SNM	CHMP4C	chr8	82670774	82670774	+	NM_152284.3	A	G	missense	SNM	c.697A>G	p.T233A	233	233	0.333333	0	72	36	1	0.2
S02469	S02469_chr8:90782039_SNM	RIPK2	chr8	90782039	90782039	+	NM_003821.5	C	G	missense	SNM	c.523C>G	p.L175V	175	175	0.265734	0	143	75	1	0.727273
S02469	S02469_chr8:90960099_SNM	NBN	chr8	90960099	90960099	-	NM_002485.4	T	C	missense	SNM	c.1867A>G	p.K623E	623	623	0.495146	0	103	47	1	0.186047
S02469	S02469_chr8:95186464_SNM	CDH17	chr8	95186464	95186464	-	NM_004063.3	G	T	missense	SNM	c.449C>A	p.A150D	150	150	0.46875	0	64	61	1	0.2
S02469	S02469_chr8:103572756_SNM	ODF1	chr8	103572756	103572756	+	NM_024410.3	G	T	missense	SNM	c.397G>T	p.G133C	133	133	0.269663	0	89	114	1	0.846154
S02469	S02469_chr8:118834761_SNM	EXT1	chr8	118834761	118834761	-	NM_000127.2	C	T	missense	SNM	c.1360G>A	p.V454I	454	454	0.597938	0	97	44	1	0.657143
S02469	S02469_chr8:133848844_SNM	PHF20L1	chr8	133848844	133848844	+	NM_016018.4	G	T	missense	SNM	c.1969G>T	p.D657Y	657	657	0.544554	0	101	75	1	0.527778
S02469	S02469_chr8:139749821_SNM	COL22A1	chr8	139749821	139749821	-	NM_152888.2	C	A	splice	SNM	c.2086_splice	e23-1	695	695	0.470588	0	68	66	1	0.333333
S02469	S02469_chr8:143559545_SNM	ADGRB1	chr8	143559545	143559545	+	NM_001702.2	C	T	splice	SNM	c.1388_splice	e6-3	462	462	0.411215	0	212	316	1	0.660377
S02469	S02469_chr8:144996309_SNM	PLEC	chr8	144996309	144996309	-	NM_201380.3	A	T	missense	SNM	c.8091T>A	p.H2697Q	2697	2697	0.612903	0	31	31	1	0.727273
S02469	S02469_chr8:144999134_SNM	PLEC	chr8	144999134	144999134	-	NM_201380.3	T	A	nonsense	SNM	c.5374A>T	p.K1792*	1792	1792	0.574468	0	47	62	1	0.588235
S02469	S02469_chr8:145582098_SNM	FBXL6	chr8	145582098	145582098	-	NM_012162.3	G	T	missense	SNM	c.10C>A	p.P4T	4	4	0.464286	0	28	27	1	0.444444
S02469	S02469_chr9:23701439_SNM	ELAVL2	chr9	23701439	23701439	-	NM_004432.3	C	G	missense	SNM	c.651G>C	p.Q217H	217	217	0.489796	0	196	117	1	0.777778
S02469	S02469_chr9:35957435_SNM	OR2S2	chr9	35957435	35957435	-	NM_019897.2	A	T	missense	SNM	c.661T>A	p.F221I	221	221	0.369863	0	73	123	1	0.5
S02469	S02469_chr9:80869769_SNM	CEP78	chr9	80869769	80869769	+	NM_001098802.1	G	T	silent	SNM	c.1272G>T	p.V424V	424	424	0.394737	0	76	55	1	0.428571
S02469	S02469_chr9:90537167_SNM	SPATA31C1	chr9	90537167	90537167	+	NM_001145124.1	G	C	missense	SNM	c.2345G>C	p.S782T	782	782	0.415094	0	53	89	1	0.571429
S02469	S02469_chr9:90745145_SNM	SPATA31C2	chr9	90745145	90745145	-	NM_001166137.1	T	A	missense	SNM	c.2807A>T	p.N936I	936	936	0.37037	0	27	53	1	0.25
S02469	S02469_chr9:95609485_SNM	ZNF484	chr9	95609485	95609485	-	NM_001261458.1	G	A	silent	SNM	c.1590C>T	p.D530D	530	530	0.418919	0	74	65	1	0.631579
S02469	S02469_chr9:97082748_SNM	NUTM2F	chr9	97082748	97082748	-	NM_017561.1	G	T	missense	SNM	c.1110C>A	p.N370K	370	370	0.264706	0	34	79	1	0.125
S02469	S02469_chr9:114685151_SNM	UGCG	chr9	114685151	114685151	+	NM_003358.2	A	G	missense	SNM	c.263A>G	p.Q88R	88	88	0.393162	0	117	60	1	0.769231
S02469	S02469_chr9:116811209_SNM	ZNF618	chr9	116811209	116811209	+	NM_001318042.1	A	T	missense	SNM	c.1627A>T	p.S543C	543	543	0.490566	0	106	158	1	0.857143
S02469	S02469_chr9:118989803_SNM	PAPPA	chr9	118989803	118989803	+	NM_002581.4	A	G	silent	SNM	c.2205A>G	p.S735S	735	735	0.423077	0	104	128	1	0.62963
S02469	S02469_chr9:125512142_SNM	OR1L6	chr9	125512142	125512142	+	NM_001004453.2	T	A	missense	SNM	c.16T>A	p.Y6N	6	6	0.345133	0	113	117	1	0.5
S02469	S02469_chr9:133259806_SNM	HMCN2	chr9	133259806	133259806	+	NM_001291815.1	C	A	silent	SNM	c.7365C>A	p.I2455I	2455	2455	0.465116	0.00813008	86	123	1	0.904762
S02469	S02469_chr9:133750411_SNM	ABL1	chr9	133750411	133750411	+	NM_007313.2	C	A	missense	SNM	c.1299C>A	p.N433K	433	433	0.378641	0.00833333	103	120	1	0.181818
S02469	S02469_chr9:135778012_SNM	TSC1	chr9	135778012	135778012	-	NM_000368.4	T	G	missense	SNM	c.2371A>C	p.N791H	791	791	0.45122	0	82	89	1	0.321429
S02469	S02469_chr9:138518054_SNM	GLT6D1	chr9	138518054	138518054	-	NM_182974.2	T	C	splice	SNM	c.120_splice	e4-2	40	40	0.388889	0	36	44	1	0.272727
S02469	S02469_chr9:139273119_SNM	SNAPC4	chr9	139273119	139273119	-	NM_003086.3	G	A	missense	SNM	c.3160C>T	p.P1054S	1054	1054	0.485294	0	68	90	1	0.571429
S02469	S02469_chr9:141016209_SNM	CACNA1B	chr9	141016209	141016209	+	NM_000718.3	C	A	missense	SNM	c.6778C>A	p.L2260M	2260	2260	0.4875	0	80	137	1	0.181818
S02469	S02469_chr10:12257818_SNM	CDC123	chr10	12257818	12257818	+	NM_006023.2	A	G	missense	SNM	c.317A>G	p.N106S	106	106	0.796875	0	63	74	1	0.243902
S02469	S02469_chr10:26462675_SNM	MYO3A	chr10	26462675	26462675	+	NM_017433.4	T	C	missense	SNM	c.3482T>C	p.V1161A	1161	1161	0.75	0	16	32	1	0.5
S02469	S02469_chr10:51768676_SNM	AGAP6	chr10	51768676	51768676	+	NM_001077665.2	A	G	missense	SNM	c.791A>G	p.K264R	264	264	0.714286	0.0222222	6	43	1	0.25
S02469	S02469_chr10:78673845_SNM	KCNMA1	chr10	78673845	78673845	-	NM_001322830.1	C	T	missense	SNM	c.2914G>A	p.G972R	972	972	0.740741	0	27	73	1	0.538462
S02469	S02469_chr10:82098220_SNM	DYDC1	chr10	82098220	82098220	-	NM_138812.3	G	C	splice	SNM	c.504_splice	e6+3	168	168	0.789474	0	19	55	1	0.363636
S02469	S02469_chr10:89720768_SNM	PTEN	chr10	89720768	89720768	+	NM_001304717.2	G	T	nonsense	SNM	c.1438G>T	p.E480*	480	480	0.833333	0	36	51	1	0.578947
S02469	S02469_chr10:96534952_SNM	CYP2C19	chr10	96534952	96534952	+	NM_000769.2	G	T	silent	SNM	c.306G>T	p.L102L	102	102	0.857143	0	98	338	1	0.647059
S02469	S02469_chr10:117825087_SNM	GFRA1	chr10	117825087	117825087	-	NM_001348098.1	G	T	silent	SNM	c.1248C>A	p.S416S	416	416	0.788462	0	52	84	1	0.708333
S02469	S02469_chr11:1085978_SNM	MUC2	chr11	1085978	1085978	+	NM_002457.4	C	A	missense	SNM	c.2818C>A	p.Q940K	940	940	0.623529	0	85	188	1	0.558824
S02469	S02469_chr11:1269320_SNM	MUC5B	chr11	1269320	1269320	+	NM_002458.2	C	A	missense	SNM	c.11210C>A	p.S3737Y	3737	3737	0.2	0	10	48	0	0
S02469	S02469_chr11:1316889_SNM	TOLLIP	chr11	1316889	1316889	-	NM_019009.3	T	C	missense	SNM	c.169A>G	p.I57V	57	57	0.670588	0	85	186	1	0.5
S02469	S02469_chr11:2323021_SNM	C11orf21	chr11	2323021	2323021	-	NM_001142946.2	A	G	missense	SNM	c.71T>C	p.V24A	24	24	0.528302	0	53	122	1	0.75
S02469	S02469_chr11:6807211_SNM	OR2AG1	chr11	6807211	6807211	+	NM_001004489.2	A	G	missense	SNM	c.943A>G	p.T315A	315	315	0.245283	0	106	123	1	0.444444
S02469	S02469_chr11:17627628_SNM	OTOG	chr11	17627628	17627628	+	NM_001277269.1	C	A	silent	SNM	c.4138C>A	p.R1380R	1380	1380	0.642857	0	28	74	1	0.2
S02469	S02469_chr11:19077668_SNM	MRGPRX2	chr11	19077668	19077668	-	NM_001303615.1	G	A	silent	SNM	c.282C>T	p.F94F	94	94	0.272727	0	88	132	1	0.6
S02469	S02469_chr11:27077113_SNM	BBOX1	chr11	27077113	27077113	+	NM_003986.2	G	T	missense	SNM	c.136G>T	p.D46Y	46	46	0.619048	0	42	49	1	0.625
S02469	S02469_chr11:33581333_DNM	KIAA1549L	chr11	33581333	33581334	+	NM_012194.2	GG	TT	missense	DNM	c.3003_3004delinsTT	p.LV1001_1002FL	1001	1002	0.231764	0	116	180	1	0.6875
S02469	S02469_chr11:46355012_SNM	DGKZ	chr11	46355012	46355012	+	NM_201532.2	C	A	missense	SNM	c.187C>A	p.H63N	63	63	0.333333	0	36	56	1	0.714286
S02469	S02469_chr11:56000624_SNM	OR5T2	chr11	56000624	56000624	-	NM_001004746.1	G	A	missense	SNM	c.38C>T	p.P13L	13	13	0.229508	0	61	74	1	0.75
S02469	S02469_chr11:59210999_SNM	OR5A1	chr11	59210999	59210999	+	NM_001004728.1	G	T	missense	SNM	c.358G>T	p.A120S	120	120	0.288889	0	90	149	1	0.625
S02469	S02469_chr11:59950614_SNM	MS4A6A	chr11	59950614	59950614	-	NM_001330275.1	G	C	missense	SNM	c.65C>G	p.T22R	22	22	0.567308	0	104	105	1	0.84375
S02469	S02469_chr11:62286449_SNM	AHNAK	chr11	62286449	62286449	-	NM_001346446.1	T	G	missense	SNM	c.15440A>C	p.D5147A	5147	5147	0.506024	0	83	126	1	1
S02469	S02469_chr11:62766416_SNM	SLC22A8	chr11	62766416	62766416	-	NM_004254.3	G	C	missense	SNM	c.738C>G	p.F246L	246	246	0.560976	0	82	168	1	0.483871
S02469	S02469_chr11:73361639_SNM	PLEKHB1	chr11	73361639	73361639	+	NM_021200.2	T	A	missense	SNM	c.136T>A	p.W46R	46	46	0.565657	0	99	161	1	0.75
S02469	S02469_chr11:76063217_SNM	THAP12	chr11	76063217	76063217	-	NM_004705.3	C	T	missense	SNM	c.977G>A	p.R326H	326	326	0.585366	0	41	68	1	0.846154
S02469	S02469_chr11:76980058_SNM	GDPD4	chr11	76980058	76980058	-	NM_182833.1	T	A	missense	SNM	c.535A>T	p.M179L	179	179	0.216667	0	60	63	1	0.3
S02469	S02469_chr11:85425520_SNM	SYTL2	chr11	85425520	85425520	-	NM_001162953.2	G	A	missense	SNM	c.1649C>T	p.P550L	550	550	0.303571	0	112	126	1	0.478261
S02469	S02469_chr11:99932055_SNM	CNTN5	chr11	99932055	99932055	+	NM_001243270.1	A	T	silent	SNM	c.1092A>T	p.A364A	364	364	0.635514	0	107	69	1	0.307692
S02469	S02469_chr11:108384389_SNM	EXPH5	chr11	108384389	108384389	-	NM_015065.2	G	A	silent	SNM	c.1845C>T	p.S615S	615	615	0.352941	0	68	95	1	0.714286
S02469	S02469_chr11:118037789_SNM	SCN2B	chr11	118037789	118037789	-	NM_004588.4	C	A	missense	SNM	c.461G>T	p.R154L	154	154	0.304348	0.00840336	92	119	1	0.0769231
S02469	S02469_chr11:123479492_SNM	GRAMD1B	chr11	123479492	123479492	+	NM_001286563.1	G	T	nonsense	SNM	c.1231G>T	p.E411*	411	411	0.3	0	30	51	1	0.5
S02469	S02469_chr11:126396502_SNM	KIRREL3	chr11	126396502	126396502	-	NM_032531.3	G	T	missense	SNM	c.214C>A	p.P72T	72	72	0.61165	0	103	167	1	0.75
S02469	S02469_chr12:2659132_SNM	CACNA1C	chr12	2659132	2659132	+	NM_199460.3	G	A	missense	SNM	c.1414G>A	p.E472K	472	472	0.547619	0	210	295	1	0.691176
S02469	S02469_chr12:6575131_SNM	VAMP1	chr12	6575131	6575131	-	NM_014231.4	G	A	silent	SNM	c.165C>T	p.V55V	55	55	0.206897	0	87	100	1	0.5
S02469	S02469_chr12:6753743_SNM	ACRBP	chr12	6753743	6753743	-	NM_032489.2	C	G	missense	SNM	c.504G>C	p.W168C	168	168	0.551724	0	115	141	1	0.684211
S02469	S02469_chr12:6782569_SNM	ZNF384	chr12	6782569	6782569	-	NM_001135734.2	C	T	missense	SNM	c.724G>A	p.E242K	242	242	0.330435	0	115	139	1	0.117647
S02469	S02469_chr12:7528519_SNM	CD163L1	chr12	7528519	7528519	-	NM_001297650.1	A	T	missense	SNM	c.2493T>A	p.D831E	831	831	0.5	0	68	96	1	1
S02469	S02469_chr12:7640033_SNM	CD163	chr12	7640033	7640033	-	NM_004244.5	G	T	missense	SNM	c.1972C>A	p.H658N	658	658	0.244898	0	49	76	1	1
S02469	S02469_chr12:7981336_SNM	SLC2A14	chr12	7981336	7981336	-	NM_001286237.1	G	A	missense	SNM	c.754C>T	p.L252F	252	252	0.32	0	50	102	1	1
S02469	S02469_chr12:11546893_SNM	PRB2	chr12	11546893	11546893	-	NM_006248.3	G	T	missense	SNM	c.119C>A	p.P40H	40	40	0.478571	0.0030581	140	327	1	0.34
S02469	S02469_chr12:21919031_SNM	KCNJ8	chr12	21919031	21919031	-	NM_004982.3	C	T	missense	SNM	c.901G>A	p.E301K	301	301	0.689189	0.0125	74	80	1	0.888889
S02469	S02469_chr12:40802069_SNM	MUC19	chr12	40802069	40802069	+	NM_173600.2	A	T	missense	SNM	c.304A>T	p.R102W	102	102	0.45283	0	53	70	1	0.846154
S02469	S02469_chr12:43792939_SNM	ADAMTS20	chr12	43792939	43792939	-	NM_025003.3	T	C	missense	SNM	c.4382A>G	p.Q1461R	1461	1461	0.314516	0	124	113	1	0.392857
S02469	S02469_chr12:48723751_SNM	H1FNT	chr12	48723751	48723751	+	NM_181788.1	C	T	missense	SNM	c.677C>T	p.T226M	226	226	0.58	0	50	89	1	0.8125
S02469	S02469_chr12:49437547_SNM	KMT2D	chr12	49437547	49437547	-	NM_003482.3	C	A	nonsense	SNM	c.5338G>T	p.E1780*	1780	1780	0.577778	0.00588235	90	170	1	0.925926
S02469	S02469_chr12:50190807_SNM	NCKAP5L	chr12	50190807	50190807	-	NM_001037806.3	C	G	missense	SNM	c.836G>C	p.G279A	279	279	0.630435	0	46	118	1	0.933333
S02469	S02469_chr12:53166662_SNM	KRT76	chr12	53166662	53166662	-	NM_015848.4	C	A	missense	SNM	c.877G>T	p.D293Y	293	293	0.270833	0	48	83	1	0.0833333
S02469	S02469_chr12:53448141_SNM	TNS2	chr12	53448141	53448141	+	NM_015319.2	C	T	silent	SNM	c.468C>T	p.P156P	156	156	0.263682	0.00387597	201	258	1	0.892857
S02469	S02469_chr12:56384479_SNM	RAB5B	chr12	56384479	56384479	+	NM_001252036.1	G	A	missense	SNM	c.329G>A	p.R110Q	110	110	0.235294	0	102	137	1	1
S02469	S02469_chr12:65462649_SNM	WIF1	chr12	65462649	65462649	-	NM_007191.4	C	A	missense	SNM	c.433G>T	p.D145Y	145	145	0.298701	0	77	102	1	0.210526
S02469	S02469_chr12:65564232_SNM	LEMD3	chr12	65564232	65564232	+	NM_014319.4	C	T	missense	SNM	c.856C>T	p.P286S	286	286	0.363128	0.00657895	179	152	1	0.382979
S02469	S02469_chr12:77419417_SNM	E2F7	chr12	77419417	77419417	-	NM_203394.2	G	A	missense	SNM	c.2486C>T	p.S829L	829	829	0.564417	0	163	170	1	0.957447
S02469	S02469_chr12:80889152_SNM	PTPRQ	chr12	80889152	80889152	+	NM_001145026.1	T	C	splice	SNM	c.1426_splice	e14+2	475	475	0.22449	0	49	35	0	0
S02469	S02469_chr12:94543563_SNM	PLXNC1	chr12	94543563	94543563	+	NM_005761.2	G	A	silent	SNM	c.816G>A	p.E272E	272	272	0.575	0	80	235	1	0.243243
S02469	S02469_chr12:100811806_SNM	SLC17A8	chr12	100811806	100811806	+	NM_139319.2	G	T	splice	SNM	c.1298_splice	e11-1	432	432	0.230769	0	65	92	1	0.5
S02469	S02469_chr12:104069789_SNM	STAB2	chr12	104069789	104069789	+	NM_017564.9	G	A	missense	SNM	c.2636G>A	p.C879Y	879	879	0.568627	0	51	98	1	0.115385
S02469	S02469_chr12:114832597_SNM	TBX5	chr12	114832597	114832597	-	NM_181486.2	G	A	silent	SNM	c.612C>T	p.H204H	204	204	0.1875	0	48	84	1	0.8
S02469	S02469_chr12:115112097_SNM	TBX3	chr12	115112097	115112097	-	NM_016569.3	C	A	missense	SNM	c.1643G>T	p.G548V	548	548	0.47619	0	42	101	1	0.25
S02469	S02469_chr12:116406856_SNM	MED13L	chr12	116406856	116406856	-	NM_015335.4	A	C	missense	SNM	c.6114T>G	p.D2038E	2038	2038	0.236364	0	55	79	1	0.444444
S02469	S02469_chr12:120214646_SNM	CIT	chr12	120214646	120214646	-	NM_001206999.1	C	A	nonsense	SNM	c.1666G>T	p.E556*	556	556	0.458333	0	48	84	1	0.571429
S02469	S02469_chr12:129558596_SNM	TMEM132D	chr12	129558596	129558596	-	NM_133448.2	T	A	missense	SNM	c.3124A>T	p.R1042W	1042	1042	0.222222	0	54	105	1	0.714286
S02469	S02469_chr13:52952415_SNM	THSD1	chr13	52952415	52952415	-	NM_018676.3	T	C	missense	SNM	c.1690A>G	p.I564V	564	564	0.876923	0	65	118	1	0.5
S02469	S02469_chr13:53624812_SNM	OLFM4	chr13	53624812	53624812	+	NM_006418.4	G	A	missense	SNM	c.1439G>A	p.S480N	480	480	0.8	0	50	70	1	0.333333
S02469	S02469_chr13:58208651_SNM	PCDH17	chr13	58208651	58208651	+	NM_001040429.2	C	A	silent	SNM	c.1971C>A	p.P657P	657	657	0.88764	0	89	256	1	0.612245
S02469	S02469_chr13:103393716_SNM	CCDC168	chr13	103393716	103393716	-	NM_001146197.1	C	T	missense	SNM	c.9331G>A	p.V3111I	3111	3111	0.74359	0.0153846	39	65	1	0.611111
S02469	S02469_chr13:113508743_SNM	ATP11A	chr13	113508743	113508743	+	NM_032189.3	C	G	silent	SNM	c.2142C>G	p.T714T	714	714	0.844156	0	77	180	1	0.444444
S02469	S02469_chr14:21899781_SNM	CHD8	chr14	21899781	21899781	-	NM_001170629.1	G	T	missense	SNM	c.22C>A	p.L8M	8	8	0.428571	0	98	121	1	0.2
S02469	S02469_chr14:25326329_SNM	STXBP6	chr14	25326329	25326329	-	NM_001304477.1	T	A	silent	SNM	c.189A>T	p.T63T	63	63	0.384615	0	91	81	1	0.458333
S02469	S02469_chr14:33291887_SNM	AKAP6	chr14	33291887	33291887	+	NM_004274.4	G	T	missense	SNM	c.4868G>T	p.G1623V	1623	1623	0.483871	0	62	53	1	1
S02469	S02469_chr14:39773551_SNM	MIA2	chr14	39773551	39773551	+	NM_001329214.1	G	T	missense	SNM	c.2844G>T	p.L948F	948	948	0.489796	0	49	39	1	0.142857
S02469	S02469_chr14:44974660_SNM	FSCB	chr14	44974660	44974660	-	NM_032135.3	G	C	missense	SNM	c.1531C>G	p.P511A	511	511	0.454545	0	33	40	1	0.5
S02469	S02469_chr14:45475449_SNM	FAM179B	chr14	45475449	45475449	+	NM_001308120.1	T	C	silent	SNM	c.2883T>C	p.D961D	961	961	0.333333	0	54	32	1	0
S02469	S02469_chr14:62462781_SNM	SYT16	chr14	62462781	62462781	+	NM_031914.2	A	G	missense	SNM	c.44A>G	p.Q15R	15	15	0.422222	0	45	54	1	0.1875
S02469	S02469_chr14:63784549_SNM	GPHB5	chr14	63784549	63784549	-	NM_145171.3	G	A	silent	SNM	c.15C>T	p.F5F	5	5	0.466321	0	193	191	1	0.168831
S02469	S02469_chr14:64516545_SNM	SYNE2	chr14	64516545	64516545	+	NM_182914.2	G	C	missense	SNM	c.7594G>C	p.V2532L	2532	2532	0.162602	0	123	107	1	0.818182
S02469	S02469_chr14:70634912_SNM	SLC8A3	chr14	70634912	70634912	-	NM_183002.2	C	T	silent	SNM	c.228G>A	p.R76R	76	76	0.243902	0	82	131	1	1
S02469	S02469_chr14:70989450_SNM	ADAM20	chr14	70989450	70989450	-	NM_003814.4	G	C	silent	SNM	c.2175C>G	p.G725G	725	725	0.384615	0	91	95	1	0.666667
S02469	S02469_chr14:92471061_SNM	TRIP11	chr14	92471061	92471061	-	NM_004239.4	G	C	missense	SNM	c.3259C>G	p.L1087V	1087	1087	0.522124	0	113	89	1	0.966667
S02469	S02469_chr14:103570722_SNM	EXOC3L4	chr14	103570722	103570722	+	NM_001077594.1	A	G	missense	SNM	c.1280A>G	p.H427R	427	427	0.447368	0	76	118	1	0.545455
S02469	S02469_chr14:104644031_SNM	KIF26A	chr14	104644031	104644031	+	NM_015656.1	G	A	missense	SNM	c.4906G>A	p.V1636M	1636	1636	0.447368	0	76	102	1	0.888889
S02469	S02469_chr14:105609310_SNM	JAG2	chr14	105609310	105609310	-	NM_002226.4	C	T	missense	SNM	c.3439G>A	p.V1147M	1147	1147	0.120879	0	182	477	1	0.571429
S02469	S02469_chr15:23931671_SNM	NDN	chr15	23931671	23931671	-	NM_002487.2	G	T	silent	SNM	c.694C>A	p.R232R	232	232	0.178218	0	101	138	1	0.2
S02469	S02469_chr15:33954484_SNM	RYR3	chr15	33954484	33954484	+	NM_001036.4	G	T	missense	SNM	c.4753G>T	p.D1585Y	1585	1585	0.59375	0	64	91	1	1
S02469	S02469_chr15:35192894_SNM	AQR	chr15	35192894	35192894	-	NM_014691.2	T	A	missense	SNM	c.2172A>T	p.L724F	724	724	0.494505	0	90	79	1	0.730769
S02469	S02469_chr15:41195110_SNM	VPS18	chr15	41195110	41195110	+	NM_020857.2	G	T	missense	SNM	c.2493G>T	p.Q831H	831	831	0.508197	0	122	181	1	0.675676
S02469	S02469_chr15:45408397_SNM	DUOXA2	chr15	45408397	45408397	+	NM_207581.3	G	A	missense	SNM	c.281G>A	p.R94H	94	94	0.268657	0	134	207	1	0.384615
S02469	S02469_chr15:55972348_SNM	PRTG	chr15	55972348	55972348	-	NM_173814.5	C	A	missense	SNM	c.877G>T	p.D293Y	293	293	0.310345	0	261	159	1	0.528302
S02469	S02469_chr15:63009799_SNM	TLN2	chr15	63009799	63009799	+	NM_015059.2	G	T	missense	SNM	c.2788G>T	p.A930S	930	930	0.6	0	115	128	1	0.971429
S02469	S02469_chr15:66214749_SNM	MEGF11	chr15	66214749	66214749	-	NM_032445.2	G	C	missense	SNM	c.1884C>G	p.S628R	628	628	0.47619	0	84	137	1	0.25
S02469	S02469_chr15:72030163_SNM	THSD4	chr15	72030163	72030163	+	NM_024817.2	G	T	missense	SNM	c.1723G>T	p.G575W	575	575	0.216981	0	106	242	1	0.533333
S02469	S02469_chr15:73545747_SNM	NEO1	chr15	73545747	73545747	+	NM_002499.3	G	A	missense	SNM	c.1901G>A	p.S634N	634	634	0.27907	0	43	57	1	0.5
S02469	S02469_chr15:74474724_SNM	STRA6	chr15	74474724	74474724	-	NM_001199042.1	C	A	missense	SNM	c.1495G>T	p.G499C	499	499	0.387097	0	62	98	1	0.5
S02469	S02469_chr15:82519823_SNM	EFL1	chr15	82519823	82519823	-	NM_001322845.1	G	A	missense	SNM	c.1160C>T	p.S387F	387	387	0.285714	0	77	84	1	0.157895
S02469	S02469_chr15:91479523_SNM	UNC45A	chr15	91479523	91479523	+	NM_001323619.1	A	G	missense	SNM	c.259A>G	p.K87E	87	87	0.565476	0	168	208	1	0.557377
S02469	S02469_chr15:91801750_SNM	SV2B	chr15	91801750	91801750	+	NM_001323031.2	A	C	missense	SNM	c.884A>C	p.K295T	295	295	0.626866	0	67	117	1	0.2
S02469	S02469_chr16:30977038_SNM	SETD1A	chr16	30977038	30977038	+	NM_014712.2	G	T	silent	SNM	c.1836G>T	p.P612P	612	612	0.807692	0	25	46	1	0.235294
S02469	S02469_chr17:3433406_SNM	TRPV3	chr17	3433406	3433406	-	NM_001258205.1	G	T	nonsense	SNM	c.1157C>A	p.S386*	386	386	0.762712	0	59	170	1	0.363636
S02469	S02469_chr17:7577535_SNM	TP53	chr17	7577535	7577535	-	NM_000546.5	C	A	missense	SNM	c.746G>T	p.R249M	249	249	0.788235	0	85	127	1	0.55814
S02469	S02469_chr17:16665837_SNM	CCDC144A	chr17	16665837	16665837	+	NM_014695.2	G	A	missense	SNM	c.3877G>A	p.E1293K	1293	1293	0.333333	0	27	28	1	0
S02469	S02469_chr17:37584045_SNM	MED1	chr17	37584045	37584045	-	NM_004774.3	T	C	splice	SNM	c.650_splice	e11-2	216	216	0.474576	0	59	49	1	0.0769231
S02469	S02469_chr17:42635660_SNM	FZD2	chr17	42635660	42635660	+	NM_001466.3	C	T	missense	SNM	c.604C>T	p.P202S	202	202	0.369565	0	92	99	1	0.619048
S02469	S02469_chr17:58234842_SNM	CA4	chr17	58234842	58234842	+	NM_000717.4	C	A	missense	SNM	c.323C>A	p.P108Q	108	108	0.496	0	125	221	1	0.55
S02469	S02469_chr17:60768003_SNM	MRC2	chr17	60768003	60768003	+	NM_006039.4	C	G	missense	SNM	c.3893C>G	p.A1298G	1298	1298	0.395604	0	181	283	1	0.945946
S02469	S02469_chr17:76162108_SNM	C17orf99	chr17	76162108	76162108	+	NM_001163075.1	G	T	missense	SNM	c.779G>T	p.R260L	260	260	0.395349	0	43	42	1	0.416667
S02469	S02469_chr18:7015810_SNM	LAMA1	chr18	7015810	7015810	-	NM_005559.3	C	T	missense	SNM	c.3037G>A	p.E1013K	1013	1013	0.36	0	75	80	1	0.6875
S02469	S02469_chr18:28934942_SNM	DSG1	chr18	28934942	28934942	+	NM_001942.3	A	T	missense	SNM	c.2783A>T	p.Q928L	928	928	0.460123	0	163	181	1	0.704545
S02469	S02469_chr18:48603140_SNM	SMAD4	chr18	48603140	48603140	+	NM_005359.5	G	T	missense	SNM	c.1441G>T	p.A481S	481	481	0.357143	0	70	47	1	0.315789
S02469	S02469_chr18:51750557_SNM	MBD2	chr18	51750557	51750557	-	NM_003927.4	C	A	nonsense	SNM	c.373G>T	p.E125*	125	125	0.474747	0	99	114	1	0.175
S02469	S02469_chr18:61223560_SNM	SERPINB12	chr18	61223560	61223560	+	NM_001307928.1	G	T	missense	SNM	c.168G>T	p.E56D	56	56	0.457143	0	70	59	1	0.0666667
S02469	S02469_chr18:67860549_SNM	RTTN	chr18	67860549	67860549	-	NM_173630.3	G	T	missense	SNM	c.982C>A	p.Q328K	328	328	0.417582	0	182	109	1	0.55102
S02469	S02469_chr19:4324501_SNM	STAP2	chr19	4324501	4324501	-	NM_017720.2	C	A	missense	SNM	c.1236G>T	p.L412F	412	412	0.451613	0	93	127	1	0.2
S02469	S02469_chr19:4694724_SNM	DPP9	chr19	4694724	4694724	-	NM_139159.4	C	G	missense	SNM	c.1465G>C	p.V489L	489	489	0.429448	0	163	152	1	0.842105
S02469	S02469_chr19:5137645_SNM	KDM4B	chr19	5137645	5137645	+	NM_015015.2	G	T	missense	SNM	c.2399G>T	p.C800F	800	800	0.461538	0	91	163	1	0.354839
S02469	S02469_chr19:11417350_SNM	TSPAN16	chr19	11417350	11417350	+	NM_012466.3	C	T	missense	SNM	c.521C>T	p.T174I	174	174	0.471154	0	104	150	1	0.689655
S02469	S02469_chr19:17664325_SNM	FAM129C	chr19	17664325	17664325	+	NM_173544.4	G	A	missense	SNM	c.2047G>A	p.V683I	683	683	0.425287	0	174	212	1	0.947368
S02469	S02469_chr19:19023805_SNM	COPE	chr19	19023805	19023805	-	NM_001330469.1	C	A	silent	SNM	c.177G>T	p.A59A	59	59	0.419847	0	130	211	1	0.410256
S02469	S02469_chr19:22362795_SNM	ZNF676	chr19	22362795	22362795	-	NM_001001411.2	G	T	missense	SNM	c.1724C>A	p.T575N	575	575	0.386364	0	132	114	1	0.275
S02469	S02469_chr19:38907706_SNM	RASGRP4	chr19	38907706	38907706	-	NM_170604.2	G	T	missense	SNM	c.940C>A	p.P314T	314	314	0.444444	0	45	70	1	0.176471
S02469	S02469_chr19:40317389_SNM	DYRK1B	chr19	40317389	40317389	-	NM_004714.2	C	A	missense	SNM	c.1334G>T	p.G445V	445	445	0.504854	0	103	154	1	0.575758
S02469	S02469_chr19:43585376_SNM	PSG2	chr19	43585376	43585376	-	NM_031246.3	G	T	missense	SNM	c.87C>A	p.N29K	29	29	0.368852	0.00408163	122	245	1	0.125
S02469	S02469_chr19:45867292_SNM	ERCC2	chr19	45867292	45867292	-	NM_000400.3	T	C	missense	SNM	c.901A>G	p.T301A	301	301	0.527778	0	72	103	1	0.652174
S02469	S02469_chr19:46094863_SNM	GPR4	chr19	46094863	46094863	-	NM_005282.2	C	T	missense	SNM	c.262G>A	p.G88R	88	88	0.378855	0	226	301	1	0.622642
S02469	S02469_chr19:52375922_DNM	ZNF577	chr19	52375922	52375923	-	NM_032679.2	CC	AA	nonsense	DNM	c.1320_1321delinsTT	p.E441*	441	441	0.473328	0	75	92	1	0.842105
S02469	S02469_chr19:53117635_SNM	ZNF83	chr19	53117635	53117635	-	NM_001348016.1	A	T	silent	SNM	c.183T>A	p.S61S	61	61	0.287879	0	66	87	1	0.583333
S02469	S02469_chr19:53619668_SNM	ZNF415	chr19	53619668	53619668	-	NM_001164309.1	C	A	missense	SNM	c.34G>T	p.A12S	12	12	0.430556	0	72	117	1	0.24
S02469	S02469_chr19:54782400_SNM	LILRB2	chr19	54782400	54782400	-	NM_005874.4	T	A	silent	SNM	c.972A>T	p.T324T	324	324	0.435294	0	85	270	1	0.0571429
S02469	S02469_chr19:55494957_SNM	NLRP2	chr19	55494957	55494957	+	NM_001174081.2	C	T	missense	SNM	c.1891C>T	p.H631Y	631	631	0.341463	0	41	74	1	0.75
S02469	S02469_chr19:57327814_SNM	PEG3	chr19	57327814	57327814	-	NM_001146186.1	A	T	missense	SNM	c.1996T>A	p.F666I	666	666	0.405405	0	37	58	1	0.363636
S02469	S02469_chr20:1902166_SNM	SIRPA	chr20	1902166	1902166	+	NM_001330728.1	G	A	missense	SNM	c.562G>A	p.G188R	188	188	0.277778	0	72	200	1	0.111111
S02469	S02469_chr20:2845831_SNM	VPS16	chr20	2845831	2845831	+	NM_022575.3	G	T	missense	SNM	c.2042G>T	p.R681L	681	681	0.268966	0	145	273	1	0.695652
S02469	S02469_chr20:3684002_SNM	SIGLEC1	chr20	3684002	3684002	-	NM_023068.3	C	A	missense	SNM	c.1070G>T	p.R357L	357	357	0.513514	0	111	277	1	0.5
S02469	S02469_chr20:25203490_SNM	ENTPD6	chr20	25203490	25203490	+	NM_001247.4	G	A	silent	SNM	c.1062G>A	p.E354E	354	354	0.277778	0	54	106	1	0.0714286
S02469	S02469_chr20:42331335_SNM	MYBL2	chr20	42331335	42331335	+	NM_002466.3	G	A	missense	SNM	c.1157G>A	p.R386Q	386	386	0.308411	0	107	199	1	0.941176
S02469	S02469_chr20:62126437_SNM	EEF1A2	chr20	62126437	62126437	-	NM_001958.3	C	A	silent	SNM	c.342G>T	p.L114L	114	114	0.179104	0	67	133	0	0
S02469	S02469_chr20:62715237_SNM	LKAAEAR1	chr20	62715237	62715237	-	NM_001007125.1	G	T	silent	SNM	c.336C>A	p.G112G	112	112	0.375	0	32	45	1	0.714286
S02469	S02469_chr21:16337213_SNM	NRIP1	chr21	16337213	16337213	-	NM_003489.3	G	C	missense	SNM	c.3301C>G	p.Q1101E	1101	1101	0.238095	0	84	95	1	0.666667
S02469	S02469_chr21:47831105_SNM	PCNT	chr21	47831105	47831105	+	NM_006031.5	C	G	silent	SNM	c.5118C>G	p.V1706V	1706	1706	0.676471	0	34	58	1	0.533333
S02469	S02469_chr22:29446835_SNM	ZNRF3	chr22	29446835	29446835	+	NM_001206998.1	G	T	missense	SNM	c.2666G>T	p.R889L	889	889	0.551724	0	58	92	1	0.777778
S02469	S02469_chr22:32756660_SNM	RFPL3	chr22	32756660	32756660	+	NM_001098535.1	C	A	silent	SNM	c.795C>A	p.S265S	265	265	0.414062	0	256	287	1	0.68254
S02469	S02469_chr22:37465325_SNM	TMPRSS6	chr22	37465325	37465325	-	NM_001289000.1	C	A	missense	SNM	c.1901G>T	p.W634L	634	634	0.154639	0	97	153	1	0.25
S02469	S02469_chr22:50615855_SNM	PANX2	chr22	50615855	50615855	+	NM_052839.3	C	T	silent	SNM	c.714C>T	p.S238S	238	238	0.378571	0.00387597	140	258	1	0.766667
S02469	S02469_chrX:26157880_SNM	MAGEB18	chrX	26157880	26157880	+	NM_173699.3	C	G	missense	SNM	c.778C>G	p.P260A	260	260	0.958333	0.0185185	48	54	1	0.769231
S02469	S02469_chrX:40996186_DNM	USP9X	chrX	40996186	40996187	+	NM_001039590.2	GG	CT	missense	DNM	c.565_566delinsCT	p.G189L	189	189	0.876275	0	48	54	1	0.5
S02469	S02469_chrX:71684473_SNM	HDAC8	chrX	71684473	71684473	-	NM_018486.2	C	A	silent	SNM	c.846G>T	p.V282V	282	282	0.914286	0.0166667	70	60	1	0.488372
S02469	S02469_chrX:79278653_SNM	TBX22	chrX	79278653	79278653	+	NM_001109878.1	A	T	missense	SNM	c.270A>T	p.K90N	90	90	0.891892	0	37	46	1	0.32
S02469	S02469_chrX:135487894_SNM	ADGRG4	chrX	135487894	135487894	+	NM_153834.3	G	T	missense	SNM	c.8698G>T	p.A2900S	2900	2900	0.945946	0	37	29	1	0.206897
S02469	S02469_chrX:151129813_SNM	GABRE	chrX	151129813	151129813	-	NM_004961.3	T	A	silent	SNM	c.588A>T	p.S196S	196	196	0.894737	0	19	35	1	0.133333
S02469	S02469_chrX:155127908_SNM	VAMP7	chrX	155127908	155127908	+	NM_001185183.1	C	T	nonsense	SNM	c.337C>T	p.Q113*	113	113	0.166667	0	54	72	0	0
S02469	S02469_chrY:9305906_SNM	TSPY1	chrY	9305906	9305906	+	NM_003308.4	C	A	splice	SNM	c.565_splice	e3-3	188	188	0.318182	0	22	74	0	0
S02469	S02469_chr1:11839134_DEL	C1orf167	chr1	11839134	11839134	+	NM_001010881.1	G	-	frame_shift_del	DEL	c.2648delG	p.R883fs	883	883	0.42623	0	61	93	1	0.444444
S02469	S02469_chr1:92540687_INS	SETSIP	chr1	92540687	92540687	-	NM_001287737.1	-	A	frame_shift_ins	INS	c.312_313insT	p.G105fs	105	105	0.5	0	16	20	1	0
S02469	S02469_chr3:142735196_INS	U2SURP	chr3	142735196	142735196	+	NM_001080415.1	-	T	frame_shift_ins	INS	c.418_419insT	p.V140fs	140	140	0.376068	0.0105263	117	95	1	0.571429
S02469	S02469_chr5:38337714_DEL	EGFLAM	chr5	38337714	38337714	+	NM_001205301.1	C	-	frame_shift_del	DEL	c.190delC	p.P64fs	64	64	0.390244	0	41	43	1	0.230769
S02469	S02469_chr6:70900034_INS	COL19A1	chr6	70900034	70900034	+	NM_001858.5	-	T	frame_shift_ins	INS	c.3042_3043insT	p.F1015fs	1015	1015	0.285714	0	49	44	1	0.555556
S02469	S02469_chr7:24846399_DEL	OSBPL3	chr7	24846399	24846399	-	NM_015550.3	G	-	frame_shift_del	DEL	c.2440delC	p.Q814fs	814	814	0.416667	0	36	62	1	0.875
S02469	S02469_chr7:48285176_DEL	ABCA13	chr7	48285176	48285176	+	NM_152701.4	G	-	frame_shift_del	DEL	c.1458delG	p.L486fs	486	486	0.4	0	35	61	1	0.166667
S02469	S02469_chr7:148873602_DEL	ZNF398	chr7	148873602	148873604	+	NM_170686.2	AAG	---	in_frame_del	DEL	c.704_706delAAG	p.Q235_E236delinsQ	235	235	0.478261	0	46	74	1	0.571429
S02469	S02469_chr8:16859487_DEL	FGF20	chr8	16859487	16859487	-	NM_019851.2	G	-	frame_shift_del	DEL	c.55delC	p.Q19fs	19	19	0.291925	0	161	166	1	0.516129
S02469	S02469_chr10:133058529_DEL	TCERG1L	chr10	133058529	133058529	-	NM_174937.3	G	-	frame_shift_del	DEL	c.849delC	p.P283fs	283	283	0.884615	0	26	73	1	0.352941
S02469	S02469_chr12:48298400_DEL	VDR	chr12	48298400	48298400	-	NM_001017536.1	T	-	frame_shift_del	DEL	c.14delA	p.N5fs	5	5	0.5	0	42	61	1	0.615385
S02469	S02469_chrX:40996183_DEL	USP9X	chrX	40996183	40996183	+	NM_001039590.2	A	-	frame_shift_del	DEL	c.562delA	p.N188fs	188	188	0.823529	0	51	54	1	0.5
S02469	S02469_chr1:3638745_SNM	TP73	chr1	3638745	3638745	+	NM_005427.3	A	G	missense	SNM	c.590A>G	p.H197R	197	197	0.489796	0	49	92	1	0.0434783
S02469	S02469_chr1:247607427_SNM	NLRP3	chr1	247607427	247607427	+	NM_001079821.2	C	T	silent	SNM	c.2823C>T	p.C941C	941	941	0.173653	0	166	123	1	0.8125
S02469	S02469_chr2:27565991_SNM	GTF3C2	chr2	27565991	27565991	-	NM_001318909.1	C	T	missense	SNM	c.304G>A	p.V102I	102	102	0.154412	0	136	179	1	0.615385
S02469	S02469_chr3:51864500_SNM	IQCF3	chr3	51864500	51864500	+	NM_001207023.1	C	T	missense	SNM	c.148C>T	p.R50C	50	50	0.525424	0	59	81	1	0.107143
S02469	S02469_chr3:170078433_SNM	SKIL	chr3	170078433	170078433	+	NM_005414.4	C	T	missense	SNM	c.314C>T	p.A105V	105	105	0.195312	0	127	151	1	0.785714
S02469	S02469_chr4:9922145_SNM	SLC2A9	chr4	9922145	9922145	-	NM_020041.2	A	G	missense	SNM	c.866T>C	p.V289A	289	289	0.222222	0	297	231	1	0.65
S02469	S02469_chr4:154626327_SNM	TLR2	chr4	154626327	154626327	+	NM_001318793.1	G	C	missense	SNM	c.2268G>C	p.M756I	756	756	0.191919	0	99	174	1	0.9
S02469	S02469_chr6:35048816_SNM	ANKS1A	chr6	35048816	35048816	+	NM_015245.2	G	T	missense	SNM	c.2590G>T	p.D864Y	864	864	0.279762	0	168	312	1	0.88
S02469	S02469_chr6:65149142_SNM	EYS	chr6	65149142	65149142	-	NM_001292009.1	G	T	silent	SNM	c.5748C>A	p.S1916S	1916	1916	0.25	0	68	61	1	0.888889
S02469	S02469_chr7:4823367_SNM	AP5Z1	chr7	4823367	4823367	+	NM_014855.2	G	A	missense	SNM	c.559G>A	p.A187T	187	187	0.117647	0	119	157	1	0.4
S02469	S02469_chr7:23000035_SNM	FAM126A	chr7	23000035	23000035	-	NM_032581.3	C	T	splice	SNM	c.832_splice	e10-1	277	277	0.548387	0	31	20	1	0.0625
S02469	S02469_chr7:23766926_SNM	STK31	chr7	23766926	23766926	+	NM_031414.4	G	A	missense	SNM	c.316G>A	p.V106I	106	106	0.209677	0	62	59	1	0.3
S02469	S02469_chr7:39990425_SNM	CDK13	chr7	39990425	39990425	+	NM_003718.4	C	T	missense	SNM	c.185C>T	p.A62V	62	62	0.233333	0	59	37	1	0.4
S02469	S02469_chr7:47930172_SNM	PKD1L1	chr7	47930172	47930172	-	NM_138295.3	C	G	silent	SNM	c.2643G>C	p.V881V	881	881	0.231481	0	108	139	1	0.785714
S02469	S02469_chr10:88702918_SNM	MMRN2	chr10	88702918	88702918	-	NM_024756.2	G	A	silent	SNM	c.1623C>T	p.D541D	541	541	0.452055	0	73	180	1	0.941176
S02469	S02469_chr12:2715790_SNM	CACNA1C	chr12	2715790	2715790	+	NM_199460.3	C	A	missense	SNM	c.3230C>A	p.T1077N	1077	1077	0.654762	0	84	106	1	0.527778
S02469	S02469_chr12:7463238_SNM	ACSM4	chr12	7463238	7463238	+	NM_001080454.1	C	T	silent	SNM	c.516C>T	p.A172A	172	172	0.473684	0	57	53	1	0.8
S02469	S02469_chr16:30795396_SNM	ZNF629	chr16	30795396	30795396	-	NM_001080417.2	G	A	missense	SNM	c.253C>T	p.P85S	85	85	0.419753	0	80	192	1	0.619048
S02469	S02469_chr20:17617342_SNM	RRBP1	chr20	17617342	17617342	-	NM_001042576.1	G	A	silent	SNM	c.918C>T	p.A306A	306	306	0.255102	0	98	83	1	0.190476
S02496	S02496_chr1:916548_SNM	PERM1	chr1	916548	916548	-	NM_001291367.1	C	A	missense	SNM	c.59G>T	p.W20L	20	20	0.311111	0	90	103	1	0.4
S02496	S02496_chr1:12836142_SNM	PRAMEF12	chr1	12836142	12836142	+	NM_001080830.4	A	T	silent	SNM	c.744A>T	p.L248L	248	248	0.331839	0	223	207	1	0.345455
S02496	S02496_chr1:13742875_SNM	PRAMEF20	chr1	13742875	13742875	+	NM_001099852.2	G	T	missense	SNM	c.64G>T	p.A22S	22	22	0.6	0	15	20	1	0
S02496	S02496_chr1:15578304_SNM	FHAD1	chr1	15578304	15578304	+	NM_052929.1	A	T	silent	SNM	c.24A>T	p.A8A	8	8	0.255102	0	98	99	1	0.470588
S02496	S02496_chr1:24418778_SNM	MYOM3	chr1	24418778	24418778	-	NM_152372.3	G	T	missense	SNM	c.1118C>A	p.P373Q	373	373	0.365672	0	134	144	1	0.113636
S02496	S02496_chr1:27878175_SNM	AHDC1	chr1	27878175	27878175	-	NM_001029882.3	C	A	missense	SNM	c.452G>T	p.R151L	151	151	0.353698	0.0030581	311	326	1	0.833333
S02496	S02496_chr1:45292005_SNM	PTCH2	chr1	45292005	45292005	-	NM_003738.4	C	A	missense	SNM	c.3031G>T	p.G1011C	1011	1011	0.619231	0	260	285	1	0.939759
S02496	S02496_chr1:53715090_SNM	LRP8	chr1	53715090	53715090	-	NM_004631.4	T	G	missense	SNM	c.2815A>C	p.K939Q	939	939	0.675325	0	231	240	1	0.793103
S02496	S02496_chr1:54707871_DNM	SSBP3	chr1	54707871	54707872	-	NM_145716.3	CC	GG	missense	DNM	c.730_731delinsCC	p.G244P	244	244	0.379147	0	55	56	1	0.05
S02496	S02496_chr1:87030982_SNM	CLCA4	chr1	87030982	87030982	+	NM_012128.3	A	T	missense	SNM	c.583A>T	p.N195Y	195	195	0.698413	0	63	87	1	0.571429
S02496	S02496_chr1:91404743_SNM	ZNF644	chr1	91404743	91404743	-	NM_201269.2	T	C	missense	SNM	c.2168A>G	p.H723R	723	723	0.26	0	50	73	1	0.625
S02496	S02496_chr1:120466531_SNM	NOTCH2	chr1	120466531	120466531	-	NM_024408.3	C	T	missense	SNM	c.4588G>A	p.D1530N	1530	1530	0.318841	0.00704225	138	142	1	0.833333
S02496	S02496_chr1:146751770_SNM	CHD1L	chr1	146751770	146751770	+	NM_004284.4	C	A	missense	SNM	c.1611C>A	p.D537E	537	537	0.367232	0.00833333	177	120	1	0.911765
S02496	S02496_chr1:150825268_SNM	ARNT	chr1	150825268	150825268	-	NM_001668.3	T	G	missense	SNM	c.152A>C	p.D51A	51	51	0.363636	0	77	52	1	0.647059
S02496	S02496_chr1:152278770_ONM	FLG	chr1	152278770	152278772	-	NM_002016.1	ATG	CCA	missense	ONM	c.8590_8592delinsTGG	p.H2864W	2864	2864	0.00400188	0.00299242	1498	1002	0	0
S02496	S02496_chr1:157804225_SNM	CD5L	chr1	157804225	157804225	-	NM_001347698.1	A	T	missense	SNM	c.690T>A	p.H230Q	230	230	0.367491	0	283	208	1	0.704918
S02496	S02496_chr1:158298032_SNM	CD1B	chr1	158298032	158298032	-	NM_001764.2	G	A	silent	SNM	c.996C>T	p.I332I	332	332	0.346154	0	104	63	1	0.0285714
S02496	S02496_chr1:182025984_SNM	ZNF648	chr1	182025984	182025984	-	NM_001009992.1	C	T	missense	SNM	c.1162G>A	p.G388S	388	388	0.563549	0	417	306	1	0.835938
S02496	S02496_chr1:185121035_SNM	TRMT1L	chr1	185121035	185121035	-	NM_030934.4	C	G	missense	SNM	c.268G>C	p.D90H	90	90	0.282051	0	39	34	1	0.375
S02496	S02496_chr1:247067252_SNM	AHCTF1	chr1	247067252	247067252	-	NM_015446.4	T	A	missense	SNM	c.992A>T	p.E331V	331	331	0.581967	0	122	86	1	0.577778
S02496	S02496_chr1:248202412_SNM	OR2L2	chr1	248202412	248202412	+	NM_001004686.2	C	A	silent	SNM	c.843C>A	p.T281T	281	281	0.401338	0.00803213	299	249	1	0.643836
S02496	S02496_chr1:248616227_SNM	OR2T2	chr1	248616227	248616227	+	NM_001004136.1	C	G	missense	SNM	c.129C>G	p.N43K	43	43	0.191919	0	396	294	1	0.652174
S02496	S02496_chr1:248616582_SNM	OR2T2	chr1	248616582	248616582	+	NM_001004136.1	C	T	missense	SNM	c.484C>T	p.P162S	162	162	0.492537	0	67	60	1	0.833333
S02496	S02496_chr2:18112966_SNM	KCNS3	chr2	18112966	18112966	+	NM_001282428.1	G	T	missense	SNM	c.691G>T	p.A231S	231	231	1	0	156	265	1	0.19084
S02496	S02496_chr2:27593172_SNM	EIF2B4	chr2	27593172	27593172	-	NM_001034116.1	C	T	missense	SNM	c.10G>A	p.V4M	4	4	1	0.00598802	117	167	1	0.258065
S02496	S02496_chr2:39262448_SNM	SOS1	chr2	39262448	39262448	-	NM_005633.3	T	A	missense	SNM	c.979A>T	p.I327L	327	327	1	0.0181818	39	55	1	0.344828
S02496	S02496_chr2:80136765_SNM	CTNNA2	chr2	80136765	80136765	+	NM_001282597.2	C	T	missense	SNM	c.898C>T	p.R300W	300	300	0.463636	0	110	193	1	0.961538
S02496	S02496_chr2:95537508_SNM	TEKT4	chr2	95537508	95537508	+	NM_144705.3	T	A	missense	SNM	c.184T>A	p.S62T	62	62	1	0	94	163	1	1
S02496	S02496_chr2:118865913_SNM	INSIG2	chr2	118865913	118865913	+	NM_001321333.1	A	G	missense	SNM	c.269A>G	p.Y90C	90	90	1	0	35	63	1	0.666667
S02496	S02496_chr2:167266733_SNM	SCN7A	chr2	167266733	167266733	-	NM_002976.3	T	C	silent	SNM	c.3708A>G	p.P1236P	1236	1236	0.977778	0.0126582	45	79	1	0.375
S02496	S02496_chr2:170558131_SNM	PHOSPHO2	chr2	170558131	170558131	+	NM_001199285.1	C	T	missense	SNM	c.650C>T	p.P217L	217	217	1	0.016129	39	62	1	0.3
S02496	S02496_chr2:219603556_SNM	TTLL4	chr2	219603556	219603556	+	NM_014640.4	A	G	missense	SNM	c.1157A>G	p.Q386R	386	386	0.990291	0	103	187	1	0.378378
S02496	S02496_chr2:220290710_SNM	DES	chr2	220290710	220290710	+	NM_001927.3	T	G	nonstop	SNM	c.1411T>G	p.*471E	471	471	0.981651	0	109	164	1	0.698413
S02496	S02496_chr3:46307674_SNM	CCR3	chr3	46307674	46307674	+	NM_178328.1	T	A	missense	SNM	c.1088T>A	p.V363D	363	363	0.561404	0	57	93	1	0.333333
S02496	S02496_chr3:88190126_DNM	ZNF654	chr3	88190126	88190127	+	NM_018293.2	GC	TA	nonsense	DNM	c.1666_1667delinsTA	p.A556*	556	556	0.423077	0	26	67	1	0.833333
S02496	S02496_chr3:118935095_SNM	B4GALT4	chr3	118935095	118935095	-	NM_212543.1	G	T	missense	SNM	c.894C>A	p.N298K	298	298	0.337349	0	83	78	1	0.555556
S02496	S02496_chr3:119134221_SNM	ARHGAP31	chr3	119134221	119134221	+	NM_020754.3	T	C	missense	SNM	c.3445T>C	p.Y1149H	1149	1149	0.523077	0	194	170	1	0.961538
S02496	S02496_chr3:121438493_SNM	GOLGB1	chr3	121438493	121438493	-	NM_001256486.1	C	A	missense	SNM	c.771G>T	p.Q257H	257	257	0.261905	0	42	36	1	0.375
S02496	S02496_chr3:129140210_SNM	EFCAB12	chr3	129140210	129140210	-	NM_207307.2	C	A	missense	SNM	c.486G>T	p.R162S	162	162	0.495146	0	103	96	1	0.133333
S02496	S02496_chr3:130799394_SNM	NEK11	chr3	130799394	130799394	+	NM_001321221.1	G	A	missense	SNM	c.298G>A	p.E100K	100	100	0.210526	0	133	93	1	0.166667
S02496	S02496_chr3:167272579_SNM	WDR49	chr3	167272579	167272579	-	NM_178824.3	T	A	missense	SNM	c.659A>T	p.D220V	220	220	0.30303	0	66	71	1	0.176471
S02496	S02496_chr4:1316237_SNM	MAEA	chr4	1316237	1316237	+	NM_001017405.2	G	T	silent	SNM	c.525G>T	p.T175T	175	175	0.442308	0	104	195	1	0.243243
S02496	S02496_chr4:5620259_SNM	EVC2	chr4	5620259	5620259	-	NM_147127.4	C	A	missense	SNM	c.2652G>T	p.W884C	884	884	0.484848	0	33	69	1	0.142857
S02496	S02496_chr4:6303641_SNM	WFS1	chr4	6303641	6303641	+	NM_001145853.1	G	A	missense	SNM	c.2119G>A	p.V707I	707	707	0.481013	0.00393701	158	254	1	0.583333
S02496	S02496_chr4:20620605_SNM	SLIT2	chr4	20620605	20620605	+	NM_004787.3	G	T	missense	SNM	c.4563G>T	p.K1521N	1521	1521	0.427273	0	110	194	1	0.958333
S02496	S02496_chr4:37445402_SNM	NWD2	chr4	37445402	37445402	+	NM_001144990.1	A	G	missense	SNM	c.1792A>G	p.I598V	598	598	0.566265	0.00666667	83	150	1	0.46875
S02496	S02496_chr4:53752025_SNM	SCFD2	chr4	53752025	53752025	-	NM_152540.3	C	A	silent	SNM	c.1851G>T	p.R617R	617	617	0.547619	0.0123457	42	81	1	0.277778
S02496	S02496_chr4:81967355_SNM	BMP3	chr4	81967355	81967355	+	NM_001201.3	G	A	silent	SNM	c.780G>A	p.Q260Q	260	260	0.5	0	52	80	1	0.529412
S02496	S02496_chr4:85594037_SNM	WDFY3	chr4	85594037	85594037	-	NM_014991.4	C	A	missense	SNM	c.10565G>T	p.G3522V	3522	3522	0.519231	0	52	108	1	0.285714
S02496	S02496_chr4:96761787_SNM	PDHA2	chr4	96761787	96761787	+	NM_005390.4	T	A	missense	SNM	c.486T>A	p.N162K	162	162	0.593407	0	91	190	1	0.588235
S02496	S02496_chr4:104060961_SNM	CENPE	chr4	104060961	104060961	-	NM_001813.2	C	A	missense	SNM	c.6189G>T	p.R2063S	2063	2063	0.571429	0	21	39	1	0.714286
S02496	S02496_chr4:111464192_SNM	ENPEP	chr4	111464192	111464192	+	NM_001977.3	G	T	missense	SNM	c.1966G>T	p.A656S	656	656	0.473684	0	19	44	1	0.8
S02496	S02496_chr4:119273496_SNM	PRSS12	chr4	119273496	119273496	-	NM_003619.3	C	A	missense	SNM	c.380G>T	p.W127L	127	127	0.472	0	125	211	1	0.594595
S02496	S02496_chr4:126239304_SNM	FAT4	chr4	126239304	126239304	+	NM_001291303.1	C	A	missense	SNM	c.1738C>A	p.P580T	580	580	0.422018	0	109	217	1	0.916667
S02496	S02496_chr4:129920826_SNM	SCLT1	chr4	129920826	129920826	-	NM_144643.3	C	A	splice	SNM	c.549_splice	e8+1	183	183	0.6875	0	16	44	1	0.1
S02496	S02496_chr5:14480078_SNM	TRIO	chr5	14480078	14480078	+	NM_007118.3	C	T	silent	SNM	c.6294C>T	p.I2098I	2098	2098	0.233333	0	60	70	1	0.166667
S02496	S02496_chr5:45462021_SNM	HCN1	chr5	45462021	45462021	-	NM_021072.3	C	A	missense	SNM	c.938G>T	p.G313V	313	313	0.511364	0.00840336	88	119	1	0.8
S02496	S02496_chr5:52096448_SNM	PELO	chr5	52096448	52096448	+	NM_015946.4	T	G	missense	SNM	c.220T>G	p.F74V	74	74	0.696581	0	234	274	1	0.987805
S02496	S02496_chr5:65073309_SNM	NLN	chr5	65073309	65073309	+	NM_020726.4	C	A	nonsense	SNM	c.506C>A	p.S169*	169	169	0.33871	0	62	83	1	0.5
S02496	S02496_chr5:82786257_SNM	VCAN	chr5	82786257	82786257	+	NM_004385.4	A	T	missense	SNM	c.411A>T	p.E137D	137	137	0.307692	0	65	78	1	0.0526316
S02496	S02496_chr5:94027887_SNM	SLF1	chr5	94027887	94027887	+	NM_032290.3	A	T	missense	SNM	c.2621A>T	p.D874V	874	874	0.629032	0	62	68	1	0.344828
S02496	S02496_chr5:96349404_SNM	LNPEP	chr5	96349404	96349404	+	NM_005575.2	G	T	missense	SNM	c.2088G>T	p.M696I	696	696	0.322581	0	62	58	1	0.666667
S02496	S02496_chr5:129083901_SNM	KIAA1024L	chr5	129083901	129083901	+	NM_001257308.1	G	A	silent	SNM	c.18G>A	p.L6L	6	6	0.306122	0	49	64	1	0.666667
S02496	S02496_chr5:134235195_SNM	TXNDC15	chr5	134235195	134235195	+	NM_024715.3	G	T	missense	SNM	c.903G>T	p.K301N	301	301	0.530303	0	66	91	1	0.458333
S02496	S02496_chr5:156592983_SNM	FAM71B	chr5	156592983	156592983	-	NM_130899.2	C	A	missense	SNM	c.197G>T	p.R66L	66	66	0.663265	0.0103093	98	97	1	0.477273
S02496	S02496_chr5:178585840_SNM	ADAMTS2	chr5	178585840	178585840	-	NM_014244.4	A	T	missense	SNM	c.1016T>A	p.L339Q	339	339	0.260606	0	165	176	1	0.433333
S02496	S02496_chr6:27279460_SNM	POM121L2	chr6	27279460	27279460	-	NM_033482.3	T	C	missense	SNM	c.490A>G	p.R164G	164	164	0.656442	0	163	212	1	0.877193
S02496	S02496_chr6:38771052_SNM	DNAH8	chr6	38771052	38771052	+	NM_001206927.1	A	T	missense	SNM	c.2999A>T	p.E1000V	1000	1000	0.716981	0	53	43	1	0.9
S02496	S02496_chr6:43109678_SNM	PTK7	chr6	43109678	43109678	+	NM_001270398.1	C	T	missense	SNM	c.1802C>T	p.T601I	601	601	0.635036	0.00507614	137	197	1	0.673077
S02496	S02496_chr6:43226841_SNM	TTBK1	chr6	43226841	43226841	+	NM_032538.2	G	C	missense	SNM	c.1082G>C	p.G361A	361	361	0.318408	0	201	246	1	0.882353
S02496	S02496_chr6:106555017_SNM	PRDM1	chr6	106555017	106555017	+	NM_001198.3	G	T	missense	SNM	c.2134G>T	p.A712S	712	712	0.339921	0.00353357	253	283	1	0.869565
S02496	S02496_chr6:108985581_SNM	FOXO3	chr6	108985581	108985581	+	NM_201559.2	G	A	silent	SNM	c.1545G>A	p.P515P	515	515	0.326829	0	205	235	1	0.717949
S02496	S02496_chr6:110522759_SNM	CDC40	chr6	110522759	110522759	+	NM_015891.2	A	C	splice	SNM	c.277_splice	e3-2	92	92	0.676923	0	65	65	1	0.189189
S02496	S02496_chr6:126080744_SNM	HEY2	chr6	126080744	126080744	+	NM_012259.2	A	G	silent	SNM	c.810A>G	p.A270A	270	270	0.278986	0	276	302	1	0.350877
S02496	S02496_chr6:152673209_SNM	SYNE1	chr6	152673209	152673209	-	NM_182961.3	G	A	missense	SNM	c.11533C>T	p.P3845S	3845	3845	0.7	0	30	51	1	0.235294
S02496	S02496_chr6:170846376_SNM	PSMB1	chr6	170846376	170846376	-	NM_002793.3	G	A	silent	SNM	c.486C>T	p.S162S	162	162	0.254545	0	55	67	1	0.272727
S02496	S02496_chr7:1786132_SNM	ELFN1	chr7	1786132	1786132	+	NM_001128636.2	G	C	missense	SNM	c.1900G>C	p.G634R	634	634	0.457143	0	105	94	1	0.846154
S02496	S02496_chr7:7413074_SNM	COL28A1	chr7	7413074	7413074	-	NM_001037763.2	C	T	silent	SNM	c.2463G>A	p.V821V	821	821	0.13253	0.0126582	83	79	1	0.375
S02496	S02496_chr7:7413092_SNM	COL28A1	chr7	7413092	7413092	-	NM_001037763.2	C	A	missense	SNM	c.2445G>T	p.Q815H	815	815	0.175	0.0133333	80	75	1	1
S02496	S02496_chr7:40134499_SNM	CDK13	chr7	40134499	40134499	+	NM_003718.4	G	A	missense	SNM	c.4459G>A	p.G1487R	1487	1487	0.20202	0	99	79	1	0.25
S02496	S02496_chr7:43482152_SNM	HECW1	chr7	43482152	43482152	+	NM_015052.4	T	G	silent	SNM	c.969T>G	p.L323L	323	323	0.272	0.00934579	125	107	1	0.888889
S02496	S02496_chr7:44721404_SNM	OGDH	chr7	44721404	44721404	+	NM_002541.3	C	T	missense	SNM	c.1292C>T	p.S431F	431	431	0.252381	0	210	198	1	0.432432
S02496	S02496_chr7:48046839_SNM	SUN3	chr7	48046839	48046839	-	NM_001030019.1	C	G	missense	SNM	c.415G>C	p.D139H	139	139	0.307692	0	52	56	1	0.454545
S02496	S02496_chr7:48319483_SNM	ABCA13	chr7	48319483	48319483	+	NM_152701.4	A	G	missense	SNM	c.8692A>G	p.K2898E	2898	2898	0.523077	0	65	68	1	0.214286
S02496	S02496_chr7:99144487_SNM	FAM200A	chr7	99144487	99144487	-	NM_145111.3	A	C	missense	SNM	c.1544T>G	p.L515W	515	515	0.941176	0	17	35	1	0.142857
S02496	S02496_chr7:146805406_SNM	CNTNAP2	chr7	146805406	146805406	+	NM_014141.5	C	A	missense	SNM	c.718C>A	p.L240M	240	240	1	0.015625	35	64	1	0.346154
S02496	S02496_chr8:26365278_SNM	PNMA2	chr8	26365278	26365278	-	NM_007257.5	G	A	missense	SNM	c.994C>T	p.R332W	332	332	0.246479	0	142	155	1	0.75
S02496	S02496_chr8:26721943_SNM	ADRA1A	chr8	26721943	26721943	-	NM_033303.4	G	T	missense	SNM	c.544C>A	p.P182T	182	182	0.659919	0.00355872	247	280	1	0.831461
S02496	S02496_chr8:37672459_SNM	ADGRA2	chr8	37672459	37672459	+	NM_032777.9	C	T	silent	SNM	c.312C>T	p.F104F	104	104	0.30597	0	134	150	1	0.242424
S02496	S02496_chr8:71646374_SNM	XKR9	chr8	71646374	71646374	+	NM_001011720.1	G	A	silent	SNM	c.837G>A	p.K279K	279	279	0.36	0	50	54	1	0.8
S02496	S02496_chr8:77617053_SNM	ZFHX4	chr8	77617053	77617053	+	NM_024721.4	G	T	missense	SNM	c.730G>T	p.D244Y	244	244	0.42	0	50	64	1	0.4
S02496	S02496_chr8:77761266_SNM	ZFHX4	chr8	77761266	77761266	+	NM_024721.4	G	T	missense	SNM	c.3547G>T	p.V1183L	1183	1183	0.297619	0	84	97	1	0.785714
S02496	S02496_chr8:105360825_SNM	DCSTAMP	chr8	105360825	105360825	+	NM_030788.3	G	T	missense	SNM	c.45G>T	p.W15C	15	15	0.236842	0	114	117	1	0.928571
S02496	S02496_chr8:113349804_SNM	CSMD3	chr8	113349804	113349804	-	NM_198123.1	C	T	missense	SNM	c.6809G>A	p.R2270H	2270	2270	0.387097	0	31	31	1	0.333333
S02496	S02496_chr8:126034008_SNM	SQLE	chr8	126034008	126034008	+	NM_003129.3	C	T	missense	SNM	c.1546C>T	p.P516S	516	516	0.576923	0	26	24	0	0
S02496	S02496_chr8:133650297_SNM	LRRC6	chr8	133650297	133650297	-	NM_012472.5	T	A	missense	SNM	c.313A>T	p.S105C	105	105	0.283951	0	81	95	1	0.210526
S02496	S02496_chr8:143846486_SNM	LYNX1	chr8	143846486	143846486	-	NM_023946.3	C	T	missense	SNM	c.227G>A	p.R76K	76	76	0.335106	0	188	209	1	0.536585
S02496	S02496_chr9:12694128_SNM	TYRP1	chr9	12694128	12694128	+	NM_000550.2	C	T	silent	SNM	c.132C>T	p.D44D	44	44	0.629834	0	181	134	1	0.78125
S02496	S02496_chr9:36170892_SNM	CCIN	chr9	36170892	36170892	+	NM_005893.2	T	A	missense	SNM	c.1393T>A	p.F465I	465	465	0.547945	0.00534759	219	187	1	0.935484
S02496	S02496_chr9:37006515_SNM	PAX5	chr9	37006515	37006515	-	NM_016734.2	G	C	missense	SNM	c.430C>G	p.Q144E	144	144	0.311321	0	105	78	1	0.269231
S02496	S02496_chr9:107574932_SNM	ABCA1	chr9	107574932	107574932	-	NM_005502.3	T	A	missense	SNM	c.3973A>T	p.T1325S	1325	1325	1	0	148	171	1	0.626374
S02496	S02496_chr9:107646748_SNM	ABCA1	chr9	107646748	107646748	-	NM_005502.3	C	A	missense	SNM	c.262G>T	p.G88W	88	88	1	0	82	119	1	0.822222
S02496	S02496_chr9:134103673_SNM	NUP214	chr9	134103673	134103673	+	NM_005085.3	A	T	missense	SNM	c.6029A>T	p.K2010I	2010	2010	0.993789	0	161	198	1	0.415929
S02496	S02496_chr9:139092501_DNM	LHX3	chr9	139092501	139092502	-	NM_014564.4	CG	TT	missense	DNM	c.192_193delinsAA	p.SD64_65RN	64	65	0.989984	0.00336135	249	297	1	0.703448
S02496	S02496_chr9:139270848_SNM	SNAPC4	chr9	139270848	139270848	-	NM_003086.3	C	T	missense	SNM	c.4370G>A	p.R1457Q	1457	1457	1	0	119	120	1	0.178218
S02496	S02496_chr10:8100506_SNM	GATA3	chr10	8100506	8100506	+	NM_001002295.1	C	T	silent	SNM	c.480C>T	p.D160D	160	160	0.524752	0	101	241	1	0.962963
S02496	S02496_chr10:15258090_SNM	FAM171A1	chr10	15258090	15258090	-	NM_001010924.1	G	T	missense	SNM	c.891C>A	p.D297E	297	297	0.617647	0	34	77	1	0.75
S02496	S02496_chr10:50323490_SNM	VSTM4	chr10	50323490	50323490	-	NM_001031746.4	C	G	missense	SNM	c.41G>C	p.R14P	14	14	0.8	0	5	12	0	0
S02496	S02496_chr10:52610467_SNM	A1CF	chr10	52610467	52610467	-	NM_001198819.1	A	G	silent	SNM	c.81T>C	p.N27N	27	27	0.459459	0	37	67	1	0.545455
S02496	S02496_chr10:81372128_SNM	SFTPA1	chr10	81372128	81372128	+	NM_001093770.2	C	A	missense	SNM	c.278C>A	p.A93D	93	93	0.537736	0	106	181	1	0.461538
S02496	S02496_chr10:95137091_SNM	MYOF	chr10	95137091	95137091	-	NM_013451.3	T	C	missense	SNM	c.2097A>G	p.I699M	699	699	0.5	0	38	42	1	0.727273
S02496	S02496_chr10:96748635_SNM	CYP2C9	chr10	96748635	96748635	+	NM_000771.3	C	A	silent	SNM	c.1323C>A	p.A441A	441	441	0.5	0	24	56	1	0
S02496	S02496_chr10:120916189_SNM	SFXN4	chr10	120916189	120916189	-	NM_213649.1	C	A	splice	SNM	c.616_splice	e11+1	205	205	0.5	0	20	37	1	0.428571
S02496	S02496_chr10:131638591_SNM	EBF3	chr10	131638591	131638591	-	NM_001005463.2	C	G	missense	SNM	c.1542G>C	p.Q514H	514	514	0.52	0	100	155	1	0.444444
S02496	S02496_chr11:1902667_SNM	LSP1	chr11	1902667	1902667	+	NM_001242932.1	G	A	missense	SNM	c.581G>A	p.S194N	194	194	0.571429	0	70	94	1	0.538462
S02496	S02496_chr11:46783709_SNM	CKAP5	chr11	46783709	46783709	-	NM_001008938.3	G	A	silent	SNM	c.4062C>T	p.S1354S	1354	1354	0.652174	0	23	44	1	0
S02496	S02496_chr11:55761181_SNM	OR5F1	chr11	55761181	55761181	-	NM_003697.1	C	T	silent	SNM	c.921G>A	p.R307R	307	307	0.428571	0	21	14	1	0
S02496	S02496_chr11:56020145_SNM	OR5T3	chr11	56020145	56020145	+	NM_001004747.1	A	G	missense	SNM	c.470A>G	p.Y157C	157	157	0.292308	0	65	73	1	0.583333
S02496	S02496_chr11:56949677_DNM	LRRC55	chr11	56949677	56949678	+	NM_001005210.2	CC	TT	missense	DNM	c.310_311delinsTT	p.P104L	104	104	0.571416	0.00775205	182	258	1	0.907407
S02496	S02496_chr11:57947302_SNM	OR9Q1	chr11	57947302	57947302	+	NM_001005212.3	C	A	missense	SNM	c.386C>A	p.P129H	129	129	0.557252	0	131	174	1	0.697674
S02496	S02496_chr11:58972261_SNM	DTX4	chr11	58972261	58972261	+	NM_015177.1	C	G	missense	SNM	c.1739C>G	p.T580R	580	580	0.542169	0	166	222	1	0.836735
S02496	S02496_chr11:92085397_SNM	FAT3	chr11	92085397	92085397	+	NM_001008781.2	G	T	missense	SNM	c.119G>T	p.G40V	40	40	0.346154	0	104	152	1	0.894737
S02496	S02496_chr11:93429864_SNM	CEP295	chr11	93429864	93429864	+	NM_033395.1	G	T	missense	SNM	c.1786G>T	p.V596F	596	596	0.642857	0	28	45	1	0.285714
S02496	S02496_chr11:113857611_SNM	HTR3A	chr11	113857611	113857611	+	NM_213621.3	G	A	silent	SNM	c.1095G>A	p.V365V	365	365	0.660714	0	168	242	1	0.881356
S02496	S02496_chr11:117342596_SNM	DSCAML1	chr11	117342596	117342596	-	NM_020693.3	T	A	missense	SNM	c.3121A>T	p.T1041S	1041	1041	0.728814	0	59	68	1	0.194444
S02496	S02496_chr11:117779288_SNM	TMPRSS13	chr11	117779288	117779288	-	NM_001206790.1	G	C	missense	SNM	c.1321C>G	p.P441A	441	441	0.394231	0	104	163	1	0.708333
S02496	S02496_chr11:124413530_SNM	OR8B12	chr11	124413530	124413530	-	NM_001005195.1	A	T	silent	SNM	c.21T>A	p.S7S	7	7	0.348214	0	112	150	1	0.21875
S02496	S02496_chr11:128844763_SNM	ARHGAP32	chr11	128844763	128844763	-	NM_001142685.1	C	T	missense	SNM	c.2287G>A	p.E763K	763	763	0.404762	0	42	74	1	0.214286
S02496	S02496_chr11:132527155_SNM	OPCML	chr11	132527155	132527155	-	NM_001319103.1	T	C	missense	SNM	c.227A>G	p.Y76C	76	76	0.6875	0	128	148	1	0.466667
S02496	S02496_chr12:4736925_SNM	AKAP3	chr12	4736925	4736925	-	NM_001278309.1	C	T	silent	SNM	c.1143G>A	p.L381L	381	381	0.395833	0	95	113	1	0.9
S02496	S02496_chr12:9230305_SNM	A2M	chr12	9230305	9230305	-	NM_000014.5	C	T	missense	SNM	c.3268G>A	p.A1090T	1090	1090	0.35	0	40	46	1	0.0769231
S02496	S02496_chr12:21331617_SNM	SLCO1B1	chr12	21331617	21331617	+	NM_006446.4	G	A	missense	SNM	c.589G>A	p.D197N	197	197	0.255814	0	43	44	1	0.571429
S02496	S02496_chr12:21392113_SNM	SLCO1B1	chr12	21392113	21392113	+	NM_006446.4	C	G	missense	SNM	c.2066C>G	p.T689R	689	689	0.333333	0	36	40	1	0.5
S02496	S02496_chr12:29628096_SNM	OVCH1	chr12	29628096	29628096	-	NM_183378.2	T	A	missense	SNM	c.1498A>T	p.T500S	500	500	0.666667	0	18	19	1	0
S02496	S02496_chr12:40422239_SNM	SLC2A13	chr12	40422239	40422239	-	NM_052885.3	A	C	silent	SNM	c.789T>G	p.P263P	263	263	0.341463	0	82	86	1	0.0769231
S02496	S02496_chr12:42768673_SNM	PPHLN1	chr12	42768673	42768673	+	NM_016488.6	G	T	missense	SNM	c.308G>T	p.R103I	103	103	0.708333	0	48	52	1	0.545455
S02496	S02496_chr12:46245058_SNM	ARID2	chr12	46245058	46245058	+	NM_152641.3	A	T	missense	SNM	c.3152A>T	p.Q1051L	1051	1051	0.351145	0	262	267	1	0.735849
S02496	S02496_chr12:49484063_SNM	DHH	chr12	49484063	49484063	-	NM_021044.3	T	C	missense	SNM	c.770A>G	p.E257G	257	257	0.32381	0	210	237	1	0.545455
S02496	S02496_chr12:52309109_SNM	ACVRL1	chr12	52309109	52309109	+	NM_000020.2	A	G	silent	SNM	c.873A>G	p.R291R	291	291	0.641176	0	170	207	1	0.493151
S02496	S02496_chr12:55886677_SNM	OR6C68	chr12	55886677	55886677	+	NM_001005519.2	C	T	silent	SNM	c.516C>T	p.I172I	172	172	0.350877	0	57	90	1	0.428571
S02496	S02496_chr12:81777966_SNM	PPFIA2	chr12	81777966	81777966	-	NM_003625.4	G	A	nonsense	SNM	c.820C>T	p.Q274*	274	274	0.709091	0	55	61	1	0.0263158
S02496	S02496_chr12:83324302_SNM	TMTC2	chr12	83324302	83324302	+	NM_152588.2	A	G	missense	SNM	c.1576A>G	p.M526V	526	526	0.68254	0.00763359	126	131	1	0.911111
S02496	S02496_chr12:94796990_SNM	CEP83	chr12	94796990	94796990	-	NM_001346457.1	C	A	nonsense	SNM	c.373G>T	p.E125*	125	125	0.648649	0	37	45	1	0.333333
S02496	S02496_chr12:106717366_SNM	TCP11L2	chr12	106717366	106717366	+	NM_152772.2	A	G	silent	SNM	c.714A>G	p.Q238Q	238	238	0.454545	0	33	49	1	0.875
S02496	S02496_chr12:117624370_SNM	FBXO21	chr12	117624370	117624370	-	NM_033624.2	A	G	missense	SNM	c.382T>C	p.C128R	128	128	0.72	0	25	23	1	0.125
S02496	S02496_chr12:121687589_SNM	CAMKK2	chr12	121687589	121687589	-	NM_001270485.1	C	T	splice	SNM	c.1323_splice	e13+1	441	441	0.647436	0	156	198	1	0.2625
S02496	S02496_chr12:125834570_SNM	TMEM132B	chr12	125834570	125834570	+	NM_052907.3	C	T	silent	SNM	c.625C>T	p.L209L	209	209	0.652695	0.00537634	167	186	1	0.912281
S02496	S02496_chr12:130647832_SNM	FZD10	chr12	130647832	130647832	+	NM_007197.3	C	G	silent	SNM	c.345C>G	p.L115L	115	115	0.310513	0	409	474	1	0.649351
S02496	S02496_chr13:23913093_DNM	SACS	chr13	23913093	23913094	-	NM_014363.5	CC	AT	missense	DNM	c.4921_4922delinsAT	p.G1641I	1641	1641	1	0	37	74	1	1
S02496	S02496_chr13:24858342_SNM	SPATA13	chr13	24858342	24858342	+	NM_001286792.1	A	G	missense	SNM	c.2420A>G	p.Y807C	807	807	1	0	55	97	1	0.833333
S02496	S02496_chr13:52439522_SNM	CCDC70	chr13	52439522	52439522	+	NM_031290.3	C	A	missense	SNM	c.8C>A	p.T3N	3	3	1	0	29	73	1	0.0357143
S02496	S02496_chr14:20181158_SNM	OR11H2	chr14	20181158	20181158	-	NM_001197287.1	G	T	missense	SNM	c.918C>A	p.S306R	306	306	0.2	0	20	35	0	0
S02496	S02496_chr14:20404061_SNM	OR4K1	chr14	20404061	20404061	+	NM_001004063.2	C	A	missense	SNM	c.236C>A	p.P79H	79	79	0.184615	0.00588235	130	170	1	0.6
S02496	S02496_chr14:20404275_SNM	OR4K1	chr14	20404275	20404275	+	NM_001004063.2	G	C	silent	SNM	c.450G>C	p.A150A	150	150	0.253731	0	67	109	1	0.214286
S02496	S02496_chr14:20404668_SNM	OR4K1	chr14	20404668	20404668	+	NM_001004063.2	G	T	missense	SNM	c.843G>T	p.L281F	281	281	0.265823	0	79	86	1	0.909091
S02496	S02496_chr14:20502558_SNM	OR4K13	chr14	20502558	20502558	-	NM_001004714.1	T	C	missense	SNM	c.360A>G	p.I120M	120	120	0.6	0	70	74	1	0.5
S02496	S02496_chr14:22133649_SNM	OR4E2	chr14	22133649	22133649	+	NM_001001912.2	T	A	missense	SNM	c.353T>A	p.V118E	118	118	0.32967	0	91	92	1	0.666667
S02496	S02496_chr14:24730908_SNM	TGM1	chr14	24730908	24730908	-	NM_000359.2	T	A	missense	SNM	c.501A>T	p.L167F	167	167	0.70339	0	118	106	1	0.360656
S02496	S02496_chr14:39646826_SNM	PNN	chr14	39646826	39646826	+	NM_002687.3	C	A	silent	SNM	c.357C>A	p.T119T	119	119	0.619048	0	63	83	1	0.56
S02496	S02496_chr14:42356512_SNM	LRFN5	chr14	42356512	42356512	+	NM_001346173.1	A	T	silent	SNM	c.684A>T	p.I228I	228	228	0.61194	0	67	91	1	0.366667
S02496	S02496_chr14:45433347_SNM	FAM179B	chr14	45433347	45433347	+	NM_001308120.1	A	G	missense	SNM	c.1723A>G	p.R575G	575	575	0.632479	0	117	134	1	0.681818
S02496	S02496_chr14:76668048_SNM	GPATCH2L	chr14	76668048	76668048	+	NM_017926.3	G	A	missense	SNM	c.1303G>A	p.V435M	435	435	0.658228	0	79	76	1	0.444444
S02496	S02496_chr14:90736562_SNM	PSMC1	chr14	90736562	90736562	+	NM_002802.2	G	T	nonsense	SNM	c.1054G>T	p.E352*	352	352	0.688889	0	90	87	1	0.169811
S02496	S02496_chr15:23890782_SNM	MAGEL2	chr15	23890782	23890782	-	NM_019066.4	G	C	missense	SNM	c.2108C>G	p.A703G	703	703	0.412281	0	114	221	1	0.516129
S02496	S02496_chr15:28412850_SNM	HERC2	chr15	28412850	28412850	-	NM_004667.5	T	C	missense	SNM	c.10537A>G	p.M3513V	3513	3513	0.420561	0	107	150	1	0.607143
S02496	S02496_chr15:28447651_SNM	HERC2	chr15	28447651	28447651	-	NM_004667.5	T	A	missense	SNM	c.7322A>T	p.Q2441L	2441	2441	0.416667	0	24	73	1	0
S02496	S02496_chr15:45403732_SNM	DUOX2	chr15	45403732	45403732	-	NM_014080.4	G	A	missense	SNM	c.565C>T	p.H189Y	189	189	0.496124	0.00485437	128	206	1	0.333333
S02496	S02496_chr15:52902553_SNM	FAM214A	chr15	52902553	52902553	-	NM_001286495.1	C	G	missense	SNM	c.579G>C	p.Q193H	193	193	0.484848	0	33	60	0	0
S02496	S02496_chr15:54786820_SNM	UNC13C	chr15	54786820	54786820	+	NM_001080534.2	C	T	missense	SNM	c.4948C>T	p.R1650W	1650	1650	0.291667	0	24	38	1	0.4
S02496	S02496_chr15:62299681_SNM	VPS13C	chr15	62299681	62299681	-	NM_020821.2	G	A	splice	SNM	c.1119_splice	e16-3	373	373	0.375	0	24	38	1	0.125
S02496	S02496_chr15:66853638_SNM	LCTL	chr15	66853638	66853638	-	NM_207338.3	A	G	missense	SNM	c.496T>C	p.Y166H	166	166	0.447917	0.00490196	96	204	1	0.869565
S02496	S02496_chr15:81633761_SNM	TMC3	chr15	81633761	81633761	-	NM_001080532.1	A	G	missense	SNM	c.1814T>C	p.V605A	605	605	0.54	0	50	106	1	0.6875
S02496	S02496_chr15:90020361_SNM	RHCG	chr15	90020361	90020361	-	NM_001321041.1	C	A	missense	SNM	c.1189G>T	p.G397C	397	397	0.430108	0.00561798	93	178	1	0.25
S02496	S02496_chr16:15677064_SNM	C16orf45	chr16	15677064	15677064	+	NM_033201.2	A	T	missense	SNM	c.471A>T	p.K157N	157	157	0.283333	0	60	60	1	0.7
S02496	S02496_chr16:19680567_SNM	C16orf62	chr16	19680567	19680567	+	NM_020314.5	A	T	missense	SNM	c.2574A>T	p.E858D	858	858	0.571429	0	63	54	1	0.8
S02496	S02496_chr16:21848648_SNM	NPIPB4	chr16	21848648	21848648	-	NM_001310148.1	C	T	missense	SNM	c.1060G>A	p.A354T	354	354	0.99	0	100	88	1	0.677966
S02496	S02496_chr16:28842010_SNM	ATXN2L	chr16	28842010	28842010	+	NM_148414.2	G	T	missense	SNM	c.1109G>T	p.R370L	370	370	0.315315	0	111	110	1	0.346154
S02496	S02496_chr16:29888639_SNM	SEZ6L2	chr16	29888639	29888639	-	NM_001243332.1	C	A	missense	SNM	c.1862G>T	p.G621V	621	621	0.326271	0	236	240	1	0.673913
S02496	S02496_chr16:46761219_SNM	MYLK3	chr16	46761219	46761219	-	NM_182493.2	G	A	silent	SNM	c.1843C>T	p.L615L	615	615	0.338028	0.00406504	213	246	1	0.8
S02496	S02496_chr16:72170467_SNM	PMFBP1	chr16	72170467	72170467	-	NM_031293.2	C	T	silent	SNM	c.1083G>A	p.R361R	361	361	0.987654	0	81	157	1	0.95122
S02496	S02496_chr16:76532495_SNM	CNTNAP4	chr16	76532495	76532495	+	NM_033401.4	G	A	missense	SNM	c.2266G>A	p.E756K	756	756	0.461538	0	26	40	1	0.333333
S02496	S02496_chr17:7574003_SNM	TP53	chr17	7574003	7574003	-	NM_000546.5	G	A	nonsense	SNM	c.1024C>T	p.R342*	342	342	1	0	49	103	1	0.361111
S02496	S02496_chr17:11593178_SNM	DNAH9	chr17	11593178	11593178	+	NM_001372.3	G	T	missense	SNM	c.4039G>T	p.D1347Y	1347	1347	1	0	49	203	1	0.580645
S02496	S02496_chr17:11827131_SNM	DNAH9	chr17	11827131	11827131	+	NM_001372.3	G	A	missense	SNM	c.11750G>A	p.G3917E	3917	3917	1	0	14	50	1	0.272727
S02496	S02496_chr17:36487125_SNM	GPR179	chr17	36487125	36487125	-	NM_001004334.3	T	A	missense	SNM	c.2327A>T	p.D776V	776	776	0.352201	0.00591716	159	169	1	0.435897
S02496	S02496_chr17:38933972_SNM	KRT27	chr17	38933972	38933972	-	NM_181537.3	C	G	missense	SNM	c.985G>C	p.E329Q	329	329	0.642857	0	84	93	1	0.421053
S02496	S02496_chr17:61571427_SNM	ACE	chr17	61571427	61571427	+	NM_000789.3	G	T	missense	SNM	c.3281G>T	p.R1094M	1094	1094	0.330827	0	133	139	1	0.157895
S02496	S02496_chr17:80708494_SNM	FN3K	chr17	80708494	80708494	+	NM_022158.3	C	T	missense	SNM	c.793C>T	p.R265W	265	265	0.3	0.00340136	240	293	1	0.674419
S02496	S02496_chr18:260268_SNM	THOC1	chr18	260268	260268	-	NM_005131.2	C	A	missense	SNM	c.293G>T	p.G98V	98	98	0.366667	0	30	41	1	0.833333
S02496	S02496_chr18:13029786_SNM	CEP192	chr18	13029786	13029786	+	NM_032142.3	A	C	missense	SNM	c.1175A>C	p.Q392P	392	392	0.486486	0	37	69	1	0.8
S02496	S02496_chr18:14837622_SNM	ANKRD30B	chr18	14837622	14837622	+	NM_001145029.1	C	A	missense	SNM	c.2578C>A	p.P860T	860	860	0.5	0	8	18	0	0
S02496	S02496_chr18:21083682_SNM	C18orf8	chr18	21083682	21083682	+	NM_013326.4	C	G	missense	SNM	c.100C>G	p.Q34E	34	34	0.451477	0	237	453	1	0.486111
S02496	S02496_chr18:28659823_SNM	DSC2	chr18	28659823	28659823	-	NM_024422.4	T	C	silent	SNM	c.1653A>G	p.A551A	551	551	0.461538	0	13	18	1	0.2
S02496	S02496_chr18:29172872_SNM	TTR	chr18	29172872	29172872	+	NM_000371.3	C	G	missense	SNM	c.83C>G	p.S28C	28	28	0.551282	0	78	124	1	0.954545
S02496	S02496_chr18:43524015_SNM	EPG5	chr18	43524015	43524015	-	NM_020964.2	G	A	missense	SNM	c.1748C>T	p.P583L	583	583	0.440678	0	59	110	1	0.733333
S02496	S02496_chr18:44555151_SNM	TCEB3C	chr18	44555151	44555151	-	NM_145653.3	C	T	missense	SNM	c.1063G>A	p.V355M	355	355	0.0276775	0	831	1239	1	0.210526
S02496	S02496_chr19:4055006_SNM	ZBTB7A	chr19	4055006	4055006	-	NM_001317990.1	G	C	nonsense	SNM	c.225C>G	p.Y75*	75	75	0.657289	0	391	496	1	0.976923
S02496	S02496_chr19:15053145_SNM	OR7C2	chr19	15053145	15053145	+	NM_012377.1	C	A	missense	SNM	c.845C>A	p.P282H	282	282	0.597222	0	72	135	1	0.869565
S02496	S02496_chr19:17370209_SNM	USHBP1	chr19	17370209	17370209	-	NM_001321417.1	C	T	missense	SNM	c.935G>A	p.R312H	312	312	0.248756	0	201	216	1	0.923077
S02496	S02496_chr19:46269068_SNM	SIX5	chr19	46269068	46269068	-	NM_175875.4	G	A	silent	SNM	c.1911C>T	p.S637S	637	637	0.341584	0	202	202	1	0.4375
S02496	S02496_chr19:48041671_SNM	ZNF541	chr19	48041671	48041671	-	NM_001277075.1	C	A	missense	SNM	c.2822G>T	p.R941L	941	941	0.347518	0	141	169	1	0.96
S02496	S02496_chr19:49935841_SNM	SLC17A7	chr19	49935841	49935841	-	NM_020309.3	G	T	missense	SNM	c.1085C>A	p.A362E	362	362	0.678082	0.00549451	146	182	1	0.65
S02496	S02496_chr19:52002933_SNM	SIGLEC12	chr19	52002933	52002933	-	NM_053003.3	G	T	silent	SNM	c.846C>A	p.T282T	282	282	0.316872	0.00324675	243	308	1	0.878049
S02496	S02496_chr19:57175303_SNM	ZNF835	chr19	57175303	57175303	-	NM_001005850.2	C	A	nonsense	SNM	c.1264G>T	p.E422*	422	422	0.674286	0	175	203	1	0.661972
S02496	S02496_chr19:58437860_SNM	ZNF418	chr19	58437860	58437860	-	NM_001317027.1	T	C	silent	SNM	c.1752A>G	p.E584E	584	584	0.630952	0	84	120	1	0.514286
S02496	S02496_chr20:3729011_SNM	HSPA12B	chr20	3729011	3729011	+	NM_052970.4	C	A	missense	SNM	c.823C>A	p.R275S	275	275	0.510204	0	49	88	1	0.136364
S02496	S02496_chr20:5573973_SNM	GPCPD1	chr20	5573973	5573973	-	NM_019593.3	C	A	missense	SNM	c.231G>T	p.K77N	77	77	0.444444	0	27	53	1	0.714286
S02496	S02496_chr20:13763742_SNM	ESF1	chr20	13763742	13763742	-	NM_016649.3	C	A	silent	SNM	c.45G>T	p.R15R	15	15	0.583333	0	12	31	1	0.75
S02496	S02496_chr20:58322873_SNM	PHACTR3	chr20	58322873	58322873	+	NM_080672.4	T	A	missense	SNM	c.341T>A	p.L114Q	114	114	0.392857	0	56	86	1	0.222222
S02496	S02496_chr20:61990903_SNM	CHRNA4	chr20	61990903	61990903	-	NM_000744.6	G	A	silent	SNM	c.225C>T	p.D75D	75	75	0.43609	0	133	208	1	0.567568
S02496	S02496_chr20:62078161_SNM	KCNQ2	chr20	62078161	62078161	-	NM_172107.3	A	T	missense	SNM	c.326T>A	p.L109Q	109	109	0.386207	0	145	251	1	0.365854
S02496	S02496_chr20:62203672_SNM	HELZ2	chr20	62203672	62203672	-	NM_001037335.2	G	A	missense	SNM	c.67C>T	p.P23S	23	23	0.567568	0	74	109	1	0.105263
S02496	S02496_chr21:16337073_SNM	NRIP1	chr21	16337073	16337073	-	NM_003489.3	C	A	silent	SNM	c.3441G>T	p.L1147L	1147	1147	0.4625	0	80	91	1	0.85
S02496	S02496_chr21:22906862_SNM	NCAM2	chr21	22906862	22906862	+	NM_004540.3	G	A	missense	SNM	c.2287G>A	p.D763N	763	763	0.529412	0.0263158	34	38	0	0
S02496	S02496_chr22:21989933_SNM	CCDC116	chr22	21989933	21989933	+	NM_001331066.1	G	A	silent	SNM	c.1581G>A	p.*527*	527	527	0.460674	0	89	165	1	0.464286
S02496	S02496_chr22:26995573_SNM	CRYBB1	chr22	26995573	26995573	-	NM_001887.3	G	C	missense	SNM	c.640C>G	p.R214G	214	214	0.428571	0	98	174	1	0.555556
S02496	S02496_chr22:32352703_SNM	YWHAH	chr22	32352703	32352703	+	NM_003405.3	T	G	missense	SNM	c.665T>G	p.I222S	222	222	0.50495	0	101	198	1	0.378378
S02496	S02496_chr22:36682869_SNM	MYH9	chr22	36682869	36682869	-	NM_002473.5	G	A	silent	SNM	c.4956C>T	p.R1652R	1652	1652	0.462687	0	67	103	1	0.55
S02496	S02496_chr22:38504271_SNM	BAIAP2L2	chr22	38504271	38504271	-	NM_025045.5	G	A	nonsense	SNM	c.205C>T	p.Q69*	69	69	0.523077	0	65	109	1	0.545455
S02496	S02496_chr22:42608895_SNM	TCF20	chr22	42608895	42608895	-	NM_005650.3	T	A	missense	SNM	c.2417A>T	p.K806I	806	806	0.551724	0	58	74	1	0.454545
S02496	S02496_chr22:43576799_SNM	TTLL12	chr22	43576799	43576799	-	NM_015140.3	C	T	silent	SNM	c.495G>A	p.L165L	165	165	0.463235	0	136	182	1	0.615385
S02496	S02496_chr22:43870808_SNM	MPPED1	chr22	43870808	43870808	+	NM_001044370.1	C	T	missense	SNM	c.599C>T	p.T200I	200	200	0.37931	0.00671141	87	149	1	0.222222
S02496	S02496_chr22:45601565_SNM	KIAA0930	chr22	45601565	45601565	-	NM_015264.1	C	T	silent	SNM	c.375G>A	p.A125A	125	125	0.482143	0	112	179	1	0.636364
S02496	S02496_chr22:50686123_SNM	HDAC10	chr22	50686123	50686123	-	NM_032019.5	G	A	nonsense	SNM	c.1420C>T	p.Q474*	474	474	0.5	0	58	122	1	0.45
S02496	S02496_chrX:3002601_SNM	ARSF	chrX	3002601	3002601	+	NM_001201538.1	T	C	missense	SNM	c.724T>C	p.Y242H	242	242	1	0	70	78	1	0.346154
S02496	S02496_chrX:30260975_SNM	MAGEB4	chrX	30260975	30260975	+	NM_002367.3	C	A	silent	SNM	c.723C>A	p.P241P	241	241	1	0	59	49	1	0.735294
S02496	S02496_chrX:38271251_SNM	OTC	chrX	38271251	38271251	+	NM_000531.5	T	C	missense	SNM	c.1004T>C	p.M335T	335	335	1	0	64	43	1	0.777778
S02496	S02496_chrX:53246430_SNM	KDM5C	chrX	53246430	53246430	-	NM_004187.3	C	T	silent	SNM	c.552G>A	p.E184E	184	184	0.475	0.0131579	80	76	1	0.727273
S02496	S02496_chrX:56591630_SNM	UBQLN2	chrX	56591630	56591630	+	NM_013444.3	A	G	missense	SNM	c.1324A>G	p.T442A	442	442	0.977273	0.00900901	88	111	1	0.433333
S02496	S02496_chrX:111195397_SNM	TRPC5	chrX	111195397	111195397	-	NM_012471.2	C	A	missense	SNM	c.252G>T	p.E84D	84	84	1	0.0138889	59	72	1	0.735294
S02496	S02496_chrX:135750238_SNM	ARHGEF6	chrX	135750238	135750238	-	NM_004840.2	C	G	missense	SNM	c.2281G>C	p.D761H	761	761	1	0	26	25	1	0.529412
S02496	S02496_chrX:138680604_SNM	MCF2	chrX	138680604	138680604	-	NM_001171876.1	T	A	missense	SNM	c.2118A>T	p.K706N	706	706	0.433333	0	30	29	1	0.3
S02496	S02496_chrX:140996399_SNM	MAGEC1	chrX	140996399	140996399	+	NM_005462.4	T	C	missense	SNM	c.3209T>C	p.L1070P	1070	1070	1	0	81	60	1	0.472727
S02496	S02496_chrX:155239787_SNM	IL9R	chrX	155239787	155239787	+	NM_002186.2	G	C	missense	SNM	c.1279G>C	p.E427Q	427	427	0.594595	0	37	18	1	0.571429
S02496	S02496_chrY:23545508_DNM	PRORY	chrY	23545508	23545509	-	NM_001282471.1	GG	TT	missense	DNM	c.263_264delinsAA	p.A88E	88	88	0.995877	0.00722107	242	138	1	0.446429
S02496	S02496_chr1:29639165_INS	PTPRU	chr1	29639165	29639165	+	NM_005704.4	--	GC	frame_shift_ins	INS	c.3203_3204insGC	p.R1068fs	1068	1068	0.297521	0	121	109	1	0.44
S02496	S02496_chr9:139302016_DEL	SDCCAG3	chr9	139302016	139302016	-	NM_001039707.1	A	-	splice	DEL	c.403_splice	e6-3	134	134	0.347826	0.0625	23	16	1	0.142857
S02496	S02496_chr11:14900946_DEL	CYP2R1	chr11	14900946	14900946	-	NM_024514.4	C	-	frame_shift_del	DEL	c.1044delG	p.G348fs	348	348	0.395349	0	43	67	1	0.545455
S02496	S02496_chr11:64129161_INS	RPS6KA4	chr11	64129161	64129161	+	NM_003942.2	-	G	frame_shift_ins	INS	c.698_699insG	p.T233fs	233	233	0.566176	0	136	185	1	0.638298
S02496	S02496_chr11:121490592_DEL	SORL1	chr11	121490592	121490592	+	NM_003105.5	G	-	frame_shift_del	DEL	c.5855delG	p.W1952fs	1952	1952	0.6	0	50	77	1	0.304348
S02496	S02496_chr13:48953756_DEL	RB1	chr13	48953756	48953756	+	NM_000321.2	T	-	frame_shift_del	DEL	c.1359delT	p.Y453fs	453	453	1	0	25	56	1	0.25
S02496	S02496_chr19:52443463_INS	ZNF613	chr19	52443463	52443463	+	NM_001031721.3	-	A	frame_shift_ins	INS	c.16_17insA	p.E6fs	6	6	0.611111	0	108	144	1	0.2
S02496	S02496_chr21:16337073_INS	NRIP1	chr21	16337073	16337073	-	NM_003489.3	-	A	frame_shift_ins	INS	c.3441_3442insT	p.G1148fs	1148	1148	0.4875	0	80	91	1	0.695652
S02496	S02496_chr1:24394748_SNM	MYOM3	chr1	24394748	24394748	-	NM_152372.3	G	A	missense	SNM	c.3260C>T	p.A1087V	1087	1087	0.25	0	92	50	1	0.15
S02496	S02496_chr1:169701826_SNM	SELE	chr1	169701826	169701826	-	NM_000450.2	C	T	silent	SNM	c.351G>A	p.K117K	117	117	0.155963	0	108	72	1	0.7
S02496	S02496_chr1:214820239_SNM	CENPF	chr1	214820239	214820239	+	NM_016343.3	G	C	missense	SNM	c.7326G>C	p.M2442I	2442	2442	0.170732	0	82	64	1	0.75
S02496	S02496_chr2:154335054_SNM	RPRM	chr2	154335054	154335054	-	NM_019845.2	G	T	missense	SNM	c.26C>A	p.T9K	9	9	0.331797	0	217	147	1	0.333333
S02496	S02496_chr2:166854640_SNM	SCN1A	chr2	166854640	166854640	-	NM_001165963.1	A	T	missense	SNM	c.4384T>A	p.Y1462N	1462	1462	0.419355	0	62	70	1	0.368421
S02496	S02496_chr2:173352031_SNM	ITGA6	chr2	173352031	173352031	+	NM_001079818.2	G	A	silent	SNM	c.2010G>A	p.K670K	670	670	0.340909	0	44	64	1	0.666667
S02496	S02496_chr2:220435112_SNM	OBSL1	chr2	220435112	220435112	-	NM_015311.2	C	A	missense	SNM	c.843G>T	p.W281C	281	281	0.382609	0	460	447	1	0.585586
S02496	S02496_chr2:232393687_SNM	NMUR1	chr2	232393687	232393687	-	NM_006056.4	C	T	silent	SNM	c.45G>A	p.L15L	15	15	0.428571	0	42	113	1	0.5
S02496	S02496_chr5:175926011_SNM	FAF2	chr5	175926011	175926011	+	NM_014613.2	G	T	silent	SNM	c.936G>T	p.R312R	312	312	0.272727	0	77	136	1	0.235294
S02496	S02496_chr8:30032610_SNM	DCTN6	chr8	30032610	30032610	+	NM_006571.3	C	A	missense	SNM	c.98C>A	p.T33K	33	33	0.203883	0	103	68	1	0.909091
S02496	S02496_chr10:71921618_SNM	SAR1A	chr10	71921618	71921618	-	NM_001142648.1	G	T	missense	SNM	c.54C>A	p.F18L	18	18	0.21875	0	32	35	1	0
S02496	S02496_chr10:120354132_SNM	PRLHR	chr10	120354132	120354132	-	NM_004248.2	G	A	missense	SNM	c.625C>T	p.R209C	209	209	0.356589	0	258	226	1	0.483871
S02496	S02496_chr11:618088_SNM	CDHR5	chr11	618088	618088	-	NM_021924.4	G	A	missense	SNM	c.1984C>T	p.R662C	662	662	0.322115	0	208	293	1	0.763158
S02496	S02496_chr11:57971313_SNM	OR1S2	chr11	57971313	57971313	-	NM_001004459.1	A	T	missense	SNM	c.341T>A	p.M114K	114	114	0.367089	0	79	95	1	0.611111
S02496	S02496_chr15:90347500_SNM	ANPEP	chr15	90347500	90347500	-	NM_001150.2	T	A	missense	SNM	c.1163A>T	p.H388L	388	388	0.39375	0	160	194	1	0.465116
S02496	S02496_chr16:2980544_SNM	FLYWCH1	chr16	2980544	2980544	+	NM_001308068.1	G	A	silent	SNM	c.459G>A	p.L153L	153	153	0.266667	0	105	76	1	0.217391
S02496	S02496_chr16:31073116_SNM	ZNF668	chr16	31073116	31073116	-	NM_001172669.1	C	G	missense	SNM	c.1202G>C	p.S401T	401	401	0.23608	0	448	372	1	0.232558
S02496	S02496_chr17:71197391_SNM	COG1	chr17	71197391	71197391	+	NM_018714.2	C	G	silent	SNM	c.1425C>G	p.L475L	475	475	0.309917	0	242	143	1	0.630435
S02496	S02496_chr19:47028980_SNM	PPP5D1	chr19	47028980	47028980	-	NM_001205281.1	C	A	missense	SNM	c.297G>T	p.M99I	99	99	0.21164	0	189	347	1	0.666667
S02496	S02496_chr20:25604572_SNM	NANP	chr20	25604572	25604572	-	NM_152667.2	G	A	missense	SNM	c.13C>T	p.R5C	5	5	0.422222	0	225	160	1	0.338028
S02496	S02496_chr21:45802658_SNM	TRPM2	chr21	45802658	45802658	+	NM_001320350.1	G	A	missense	SNM	c.1273G>A	p.G425S	425	425	0.231959	0	194	126	1	0.184211
S02496	S02496_chrX:138857101_SNM	ATP11C	chrX	138857101	138857101	-	NM_173694.4	T	A	missense	SNM	c.1973A>T	p.Q658L	658	658	0.389831	0	59	47	1	0.916667
S02496	S02496_chr2:113300002_DEL	POLR1B	chr2	113300002	113300026	+	NM_001282772.1	TCCGGCGTGTACCGAGAGACTGGCG	-------------------------	frame_shift_del	DEL	c.45_69delTCCGGCGTGTACCGAGAGACTGGCG	p.L15fs	15	15	0.0508906	0	393	286	1	0.428571
S02496	S02496_chr3:101576030_INS	NFKBIZ	chr3	101576030	101576030	+	NM_031419.3	-----------------------	ACTTTTAGAAAGCTTTAATAACC	splice	INS	c.1935_splice	e10+3	645	645	0.109375	0	128	112	1	1
S02496	S02496_chr7:100385562_DEL	ZAN	chr7	100385562	100385596	+	NM_003386.2	GCTTCAGCTACCGCTTGCAAGGCCGCATGACCTAT	-----------------------------------	frame_shift_del	DEL	c.7028_7062delGCTTCAGCTACCGCTTGCAAGGCCGCATGACCTAT	p.G2343fs	2343	2343	0.318182	0	44	56	1	1
S02496	S02496_chr17:39305776_INS	KRTAP4-5	chr17	39305776	39305776	-	NM_033188.3	---------------	GGCAGCAGCTGGGGC	in_frame_ins	INS	c.244_245insGCCCCAGCTGCTGCC	p.C81_Q82insRPSCC	81	82	0.0834951	0	515	265	1	0.387097
S02496	S02496_chr22:26879947_DEL	SRRD	chr22	26879947	26879967	+	NM_001013694.2	GAGGCGGCGCCCCGGGGGAGA	---------------------	in_frame_del	DEL	c.91_111delGAGGCGGCGCCCCGGGGGAGA	p.E31_R37del	31	37	0.233871	0	124	77	1	0.933333
S02500	S02500_chr1:2433749_SNM	PLCH2	chr1	2433749	2433749	+	NM_014638.3	A	C	missense	SNM	c.2860A>C	p.T954P	954	954	0.1875	0	64	66	1	0.5
S02500	S02500_chr1:10725334_SNM	CASZ1	chr1	10725334	10725334	-	NM_001079843.2	G	A	missense	SNM	c.311C>T	p.P104L	104	104	0.980392	0	204	195	1	0.550388
S02500	S02500_chr1:15701126_SNM	FHAD1	chr1	15701126	15701126	+	NM_052929.1	A	G	silent	SNM	c.3510A>G	p.P1170P	1170	1170	1	0	54	55	1	0.5
S02500	S02500_chr1:17086085_SNM	MST1L	chr1	17086085	17086085	-	NM_001271733.1	G	C	missense	SNM	c.812C>G	p.A271G	271	271	1	0	7	111	1	0
S02500	S02500_chr1:26671533_SNM	AIM1L	chr1	26671533	26671533	-	NM_001039775.3	T	G	missense	SNM	c.1616A>C	p.D539A	539	539	1	0.0075188	15	133	1	0.0714286
S02500	S02500_chr1:26671544_SNM	AIM1L	chr1	26671544	26671544	-	NM_001039775.3	G	A	silent	SNM	c.1605C>T	p.P535P	535	535	0.913043	0.00680272	23	147	0	0
S02500	S02500_chr1:26671779_SNM	AIM1L	chr1	26671779	26671779	-	NM_001039775.3	G	T	missense	SNM	c.1370C>A	p.P457H	457	457	0.54375	0	160	143	1	0.318182
S02500	S02500_chr1:27215530_SNM	GPN2	chr1	27215530	27215530	-	NM_018066.3	C	G	missense	SNM	c.498G>C	p.M166I	166	166	0.301282	0	156	121	1	0.740741
S02500	S02500_chr1:70257838_SNM	LRRC7	chr1	70257838	70257838	+	NM_020794.2	A	C	missense	SNM	c.302A>C	p.K101T	101	101	0.621622	0	37	58	1	0.0952381
S02500	S02500_chr1:98187124_SNM	DPYD	chr1	98187124	98187124	-	NM_000110.3	A	G	missense	SNM	c.425T>C	p.L142S	142	142	0.991935	0	124	149	1	0.757143
S02500	S02500_chr1:160458919_SNM	SLAMF6	chr1	160458919	160458919	-	NM_001184714.1	T	C	missense	SNM	c.838A>G	p.T280A	280	280	0.840909	0	132	129	1	0.460526
S02500	S02500_chr1:186147838_SNM	HMCN1	chr1	186147838	186147838	+	NM_031935.2	A	G	missense	SNM	c.16234A>G	p.R5412G	5412	5412	0.125926	0	135	152	1	0.416667
S02500	S02500_chr1:201352201_SNM	LAD1	chr1	201352201	201352201	-	NM_005558.3	C	A	splice	SNM	c.1386_splice	e8+1	462	462	0.884211	0	95	38	1	0.647059
S02500	S02500_chr1:207110557_SNM	PIGR	chr1	207110557	207110557	-	NM_002644.3	C	T	missense	SNM	c.928G>A	p.V310M	310	310	0.193416	0	243	108	1	0.566667
S02500	S02500_chr1:207785126_SNM	CR1	chr1	207785126	207785126	+	NM_000651.4	G	T	missense	SNM	c.6400G>T	p.D2134Y	2134	2134	0.229508	0	122	108	1	0.272727
S02500	S02500_chr1:248402679_SNM	OR2M4	chr1	248402679	248402679	+	NM_017504.1	C	G	missense	SNM	c.449C>G	p.T150S	150	150	0.134021	0	97	128	1	0.444444
S02500	S02500_chr2:18766143_SNM	NT5C1B-RDH14	chr2	18766143	18766143	-	NM_001199103.1	G	T	silent	SNM	c.366C>A	p.P122P	122	122	0.345455	0	55	67	1	0.266667
S02500	S02500_chr2:26950872_SNM	KCNK3	chr2	26950872	26950872	+	NM_002246.2	G	A	silent	SNM	c.621G>A	p.A207A	207	207	0.382222	0	225	195	1	0.829787
S02500	S02500_chr2:73784482_SNM	ALMS1	chr2	73784482	73784482	+	NM_015120.4	G	C	splice	SNM	c.10210_splice	e14+1	3403	3403	0.322034	0	59	83	1	0.117647
S02500	S02500_chr2:169681151_SNM	NOSTRIN	chr2	169681151	169681151	+	NM_001171631.1	C	G	missense	SNM	c.121C>G	p.L41V	41	41	0.604651	0	43	79	1	0.733333
S02500	S02500_chr2:175619098_SNM	CHRNA1	chr2	175619098	175619098	-	NM_001039523.2	A	G	missense	SNM	c.464T>C	p.L155P	155	155	0.261538	0	65	71	1	0.545455
S02500	S02500_chr2:216249636_SNM	FN1	chr2	216249636	216249636	-	NM_212482.2	C	T	nonsense	SNM	c.4676G>A	p.W1559*	1559	1559	0.611111	0	54	80	1	0.941176
S02500	S02500_chr2:219553525_SNM	STK36	chr2	219553525	219553525	+	NM_015690.4	T	C	missense	SNM	c.1486T>C	p.C496R	496	496	0.826087	0	23	37	1	0.461538
S02500	S02500_chr2:242524047_SNM	THAP4	chr2	242524047	242524047	-	NM_015963.5	C	T	missense	SNM	c.1708G>A	p.V570I	570	570	0.618705	0	139	173	1	0.323077
S02500	S02500_chr3:12232084_SNM	SYN2	chr3	12232084	12232084	+	NM_133625.4	C	T	missense	SNM	c.1708C>T	p.R570W	570	570	0.478947	0	190	156	1	0.784314
S02500	S02500_chr3:38889205_SNM	SCN11A	chr3	38889205	38889205	-	NM_014139.2	C	T	silent	SNM	c.4356G>A	p.Q1452Q	1452	1452	1	0	30	54	1	0.578947
S02500	S02500_chr3:73114035_SNM	PPP4R2	chr3	73114035	73114035	+	NM_174907.3	C	G	nonsense	SNM	c.671C>G	p.S224*	224	224	1	0	34	65	1	0.214286
S02500	S02500_chr3:111805359_SNM	C3orf52	chr3	111805359	111805359	+	NM_001171747.1	C	G	missense	SNM	c.105C>G	p.F35L	35	35	0.380795	0	302	149	1	0.292135
S02500	S02500_chr3:124117639_SNM	KALRN	chr3	124117639	124117639	+	NM_001024660.4	T	A	missense	SNM	c.2261T>A	p.M754K	754	754	0.572052	0	229	100	1	0.523256
S02500	S02500_chr3:142241581_SNM	ATR	chr3	142241581	142241581	-	NM_001184.3	A	G	missense	SNM	c.4255T>C	p.Y1419H	1419	1419	0.257426	0	101	70	1	0.368421
S02500	S02500_chr3:170216504_SNM	SLC7A14	chr3	170216504	170216504	-	NM_020949.2	A	G	silent	SNM	c.711T>C	p.N237N	237	237	0.601351	0	148	86	1	0.253521
S02500	S02500_chr3:178545975_SNM	KCNMB2	chr3	178545975	178545975	+	NM_181361.2	C	A	silent	SNM	c.237C>A	p.T79T	79	79	0.386364	0	88	67	1	0.36
S02500	S02500_chr4:46314709_SNM	GABRA2	chr4	46314709	46314709	-	NM_001330690.1	G	A	nonsense	SNM	c.280C>T	p.R94*	94	94	1	0	8	42	1	0
S02500	S02500_chr5:23526614_SNM	PRDM9	chr5	23526614	23526614	+	NM_020227.3	T	A	missense	SNM	c.1417T>A	p.S473T	473	473	0.0873362	0	229	143	1	0.428571
S02500	S02500_chr5:75490848_SNM	SV2C	chr5	75490848	75490848	+	NM_014979.3	G	A	missense	SNM	c.685G>A	p.G229R	229	229	1	0	39	101	1	0.95
S02500	S02500_chr5:140236099_SNM	PCDHA10	chr5	140236099	140236099	+	NM_018901.3	G	A	missense	SNM	c.466G>A	p.A156T	156	156	1	0	85	125	1	0.148649
S02500	S02500_chr5:140580851_SNM	PCDHB11	chr5	140580851	140580851	+	NM_018931.2	T	A	missense	SNM	c.1504T>A	p.S502T	502	502	1	0	158	243	1	0.880952
S02500	S02500_chr5:175957918_SNM	RNF44	chr5	175957918	175957918	-	NM_014901.4	T	G	silent	SNM	c.570A>C	p.P190P	190	190	0.291667	0.0285714	24	35	1	0
S02500	S02500_chr6:49582472_SNM	RHAG	chr6	49582472	49582472	-	NM_000324.2	G	A	silent	SNM	c.735C>T	p.F245F	245	245	0.73913	0	69	90	1	0.888889
S02500	S02500_chr6:142490703_SNM	VTA1	chr6	142490703	142490703	+	NM_016485.4	G	T	missense	SNM	c.224G>T	p.G75V	75	75	0.235294	0	34	88	1	0.6
S02500	S02500_chr6:152651641_SNM	SYNE1	chr6	152651641	152651641	-	NM_182961.3	C	A	missense	SNM	c.14179G>T	p.G4727W	4727	4727	0.242105	0	95	103	1	0.642857
S02500	S02500_chr7:21695486_SNM	DNAH11	chr7	21695486	21695486	+	NM_001277115.1	G	A	missense	SNM	c.4981G>A	p.A1661T	1661	1661	0.391304	0	69	78	1	0.227273
S02500	S02500_chr7:27204775_SNM	HOXA9	chr7	27204775	27204775	-	NM_152739.3	G	C	missense	SNM	c.302C>G	p.A101G	101	101	0.0904762	0	209	126	1	0.461538
S02500	S02500_chr7:75896597_SNM	SRRM3	chr7	75896597	75896597	+	NM_001291831.1	C	T	silent	SNM	c.852C>T	p.D284D	284	284	0.154362	0	149	129	1	0.642857
S02500	S02500_chr7:87473083_SNM	SLC25A40	chr7	87473083	87473083	-	NM_018843.3	C	A	missense	SNM	c.727G>T	p.A243S	243	243	0.405405	0	37	69	1	0.666667
S02500	S02500_chr7:100682241_SNM	MUC17	chr7	100682241	100682241	+	NM_001040105.1	C	A	missense	SNM	c.7544C>A	p.T2515N	2515	2515	0.239709	0	413	517	1	0.65
S02500	S02500_chr7:106545687_SNM	PIK3CG	chr7	106545687	106545687	+	NM_001282427.1	T	C	missense	SNM	c.3164T>C	p.L1055P	1055	1055	0.488372	0	129	168	1	0.852941
S02500	S02500_chr7:140912504_SNM	TMEM178B	chr7	140912504	140912504	+	NM_001195278.1	C	T	missense	SNM	c.496C>T	p.H166Y	166	166	0.519481	0	77	89	1	0.0526316
S02500	S02500_chr7:142564240_SNM	EPHB6	chr7	142564240	142564240	+	NM_004445.5	C	G	silent	SNM	c.1464C>G	p.P488P	488	488	0.514851	0	101	74	1	0.575758
S02500	S02500_chr7:152549323_SNM	ACTR3B	chr7	152549323	152549323	+	NM_020445.5	G	A	missense	SNM	c.1064G>A	p.G355D	355	355	0.383333	0	60	45	1	0.0454545
S02500	S02500_chr8:56270271_SNM	XKR4	chr8	56270271	56270271	+	NM_052898.1	C	A	missense	SNM	c.840C>A	p.S280R	280	280	0.253333	0	75	90	1	0.1875
S02500	S02500_chr8:62588806_SNM	ASPH	chr8	62588806	62588806	-	NM_001164756.1	C	G	missense	SNM	c.440G>C	p.S147T	147	147	0.236842	0	38	53	1	0.125
S02500	S02500_chr8:101717832_SNM	PABPC1	chr8	101717832	101717832	-	NM_002568.3	G	C	missense	SNM	c.1672C>G	p.Q558E	558	558	0.126761	0	71	78	1	0.125
S02500	S02500_chr8:117866665_SNM	RAD21	chr8	117866665	117866665	-	NM_006265.2	T	A	missense	SNM	c.980A>T	p.D327V	327	327	0.409091	0	44	46	1	1
S02500	S02500_chr8:124141452_SNM	TBC1D31	chr8	124141452	124141452	+	NM_145647.3	G	A	missense	SNM	c.2264G>A	p.R755K	755	755	0.628571	0	35	39	1	0.1
S02500	S02500_chr8:145729800_SNM	GPT	chr8	145729800	145729800	+	NM_005309.2	G	A	missense	SNM	c.113G>A	p.R38H	38	38	0.184211	0	228	128	1	0.5
S02500	S02500_chr9:71867762_SNM	TJP2	chr9	71867762	71867762	+	NM_001170416.1	A	T	missense	SNM	c.3446A>T	p.Y1149F	1149	1149	1	0	73	90	1	0.921053
S02500	S02500_chr9:90747429_SNM	SPATA31C2	chr9	90747429	90747429	-	NM_001166137.1	G	T	missense	SNM	c.523C>A	p.P175T	175	175	0.416667	0	48	65	1	0.538462
S02500	S02500_chr9:100425260_SNM	NCBP1	chr9	100425260	100425260	+	NM_002486.4	A	G	silent	SNM	c.1728A>G	p.L576L	576	576	0.975	0	40	93	1	0.392857
S02500	S02500_chr9:139722986_SNM	RABL6	chr9	139722986	139722986	+	NM_001173988.1	C	T	silent	SNM	c.354C>T	p.N118N	118	118	0.451613	0	93	83	1	0.555556
S02500	S02500_chr10:50964954_SNM	OGDHL	chr10	50964954	50964954	-	NM_001347819.1	G	T	silent	SNM	c.243C>A	p.A81A	81	81	1	0	63	69	1	0.145455
S02500	S02500_chr10:114164316_SNM	ACSL5	chr10	114164316	114164316	+	NM_016234.3	T	G	missense	SNM	c.481T>G	p.W161G	161	161	1	0	28	63	1	0.647059
S02500	S02500_chr10:135011926_SNM	KNDC1	chr10	135011926	135011926	+	NM_152643.7	C	A	silent	SNM	c.1992C>A	p.T664T	664	664	0.572581	0	124	181	1	0.918919
S02500	S02500_chr11:1264570_SNM	MUC5B	chr11	1264570	1264570	+	NM_002458.2	G	T	missense	SNM	c.6460G>T	p.G2154W	2154	2154	0.320755	0	53	79	1	0.888889
S02500	S02500_chr11:3660126_SNM	ART5	chr11	3660126	3660126	-	NM_001297668.1	C	A	nonsense	SNM	c.640G>T	p.E214*	214	214	1	0	107	81	1	0.188889
S02500	S02500_chr11:5809871_SNM	OR52N1	chr11	5809871	5809871	-	NM_001001913.1	C	A	missense	SNM	c.176G>T	p.R59I	59	59	0.588235	0	51	104	1	0.666667
S02500	S02500_chr11:6231525_SNM	C11orf42	chr11	6231525	6231525	+	NM_173525.2	T	C	missense	SNM	c.518T>C	p.L173P	173	173	1	0.0045045	248	222	1	0.810219
S02500	S02500_chr11:20657881_SNM	SLC6A5	chr11	20657881	20657881	+	NM_004211.4	G	T	silent	SNM	c.1653G>T	p.P551P	551	551	1	0	104	185	1	0.368421
S02500	S02500_chr11:33722103_SNM	C11orf91	chr11	33722103	33722103	-	NM_001166692.1	C	A	missense	SNM	c.184G>T	p.A62S	62	62	0.275862	0	116	46	1	0.103448
S02500	S02500_chr11:45672244_SNM	CHST1	chr11	45672244	45672244	-	NM_003654.5	C	T	missense	SNM	c.230G>A	p.G77D	77	77	0.603774	0	265	175	1	1
S02500	S02500_chr11:55926966_SNM	OR8K5	chr11	55926966	55926966	-	NM_001004058.2	C	T	silent	SNM	c.828G>A	p.V276V	276	276	0.21374	0	131	144	1	0.866667
S02500	S02500_chr11:72533145_SNM	ATG16L2	chr11	72533145	72533145	+	NM_033388.1	C	G	missense	SNM	c.449C>G	p.A150G	150	150	0.413793	0	87	70	1	0.8
S02500	S02500_chr11:111754603_SNM	C11orf1	chr11	111754603	111754603	+	NM_022761.2	A	C	nonstop	SNM	c.452A>C	p.*151S	151	151	0.589041	0	73	74	1	0.102564
S02500	S02500_chr11:117152672_SNM	RNF214	chr11	117152672	117152672	+	NM_207343.3	C	T	silent	SNM	c.1398C>T	p.S466S	466	466	0.229167	0	192	132	1	1
S02500	S02500_chr11:124189810_SNM	OR8D2	chr11	124189810	124189810	-	NM_001002918.1	A	G	missense	SNM	c.284T>C	p.L95P	95	95	0.307692	0	39	40	1	0.2
S02500	S02500_chr12:3104002_SNM	TEAD4	chr12	3104002	3104002	+	NM_003213.3	G	T	missense	SNM	c.70G>T	p.A24S	24	24	0.583969	0	262	169	1	0.457143
S02500	S02500_chr12:27933610_SNM	KLHL42	chr12	27933610	27933610	+	NM_020782.1	C	A	missense	SNM	c.347C>A	p.S116Y	116	116	0.611814	0	237	182	1	0.629213
S02500	S02500_chr12:58179957_SNM	TSFM	chr12	58179957	58179957	+	NM_001172696.1	G	A	nonsense	SNM	c.243G>A	p.W81*	81	81	0.555556	0	72	107	1	0.666667
S02500	S02500_chr12:107105260_SNM	RFX4	chr12	107105260	107105260	+	NM_001206691.1	C	T	missense	SNM	c.991C>T	p.R331W	331	331	0.623377	0	77	146	1	0.6
S02500	S02500_chr12:117701760_SNM	NOS1	chr12	117701760	117701760	-	NM_001204218.1	T	A	missense	SNM	c.2156A>T	p.H719L	719	719	0.307692	0	104	79	1	0.333333
S02500	S02500_chr12:122248507_SNM	SETD1B	chr12	122248507	122248507	+	NM_015048.1	A	T	silent	SNM	c.1656A>T	p.P552P	552	552	0.322314	0	121	120	1	0.625
S02500	S02500_chr13:46115660_SNM	ERICH6B	chr13	46115660	46115660	-	NM_182542.2	G	A	silent	SNM	c.2028C>T	p.A676A	676	676	0.175926	0	108	135	1	0.583333
S02500	S02500_chr13:95095787_SNM	DCT	chr13	95095787	95095787	-	NM_001129889.2	C	T	silent	SNM	c.1383G>A	p.R461R	461	461	1	0	88	117	1	0.442623
S02500	S02500_chr13:109779873_SNM	MYO16	chr13	109779873	109779873	+	NM_001198950.1	C	T	silent	SNM	c.4026C>T	p.S1342S	1342	1342	0.965986	0	146	122	1	0.213675
S02500	S02500_chr14:21838546_SNM	SUPT16H	chr14	21838546	21838546	-	NM_007192.3	T	C	silent	SNM	c.432A>G	p.G144G	144	144	0.5	0	18	24	1	0
S02500	S02500_chr14:23548176_SNM	ACIN1	chr14	23548176	23548176	-	NM_014977.3	C	A	missense	SNM	c.2034G>T	p.Q678H	678	678	0.222222	0	117	66	1	0.3
S02500	S02500_chr14:92403359_SNM	FBLN5	chr14	92403359	92403359	-	NM_006329.3	T	C	missense	SNM	c.311A>G	p.Y104C	104	104	0.794118	0	271	137	1	0.459459
S02500	S02500_chr15:68126127_SNM	SKOR1	chr15	68126127	68126127	+	NM_001258024.1	C	T	missense	SNM	c.2560C>T	p.R854C	854	854	1	0	117	180	1	0.360465
S02500	S02500_chr16:3142255_SNM	ZSCAN10	chr16	3142255	3142255	-	NM_032805.2	C	A	silent	SNM	c.459G>T	p.G153G	153	153	0.982456	0	171	166	1	0.68
S02500	S02500_chr16:24802274_SNM	TNRC6A	chr16	24802274	24802274	+	NM_014494.2	A	G	missense	SNM	c.2311A>G	p.S771G	771	771	0.357143	0	70	56	1	0.5625
S02500	S02500_chr16:30964881_DNM	ORAI3	chr16	30964881	30964882	+	NM_152288.2	AC	GT	missense	DNM	c.604_605delinsGT	p.T202V	202	202	0.392256	0	294	243	1	0.691176
S02500	S02500_chr16:30997444_DNM	HSD3B7	chr16	30997444	30997445	+	NM_025193.3	CA	TT	missense	DNM	c.241_242delinsTT	p.H81F	81	81	0.160939	0	189	100	1	0.722222
S02500	S02500_chr16:49672618_SNM	ZNF423	chr16	49672618	49672618	-	NM_015069.4	G	A	missense	SNM	c.445C>T	p.R149C	149	149	1	0	112	123	1	0.866667
S02500	S02500_chr17:7578556_SNM	TP53	chr17	7578556	7578556	-	NM_000546.5	T	C	splice	SNM	c.376_splice	e5-2	125	125	0.984127	0	126	130	1	0.458824
S02500	S02500_chr17:38126769_SNM	GSDMA	chr17	38126769	38126769	+	NM_178171.4	A	T	missense	SNM	c.427A>T	p.M143L	143	143	0.225434	0	173	102	1	0.392857
S02500	S02500_chr18:19399522_SNM	MIB1	chr18	19399522	19399522	+	NM_020774.3	C	T	missense	SNM	c.1744C>T	p.L582F	582	582	0.441441	0	110	89	1	0.884615
S02500	S02500_chr18:64172318_SNM	CDH19	chr18	64172318	64172318	-	NM_021153.3	G	C	missense	SNM	c.2050C>G	p.Q684E	684	684	0.515873	0	126	143	1	0.666667
S02500	S02500_chr19:308594_SNM	MIER2	chr19	308594	308594	-	NM_017550.2	A	G	missense	SNM	c.1181T>C	p.L394P	394	394	1	0	61	75	1	0.487805
S02500	S02500_chr19:1528059_SNM	PLK5	chr19	1528059	1528059	+	NM_001243079.1	G	A	missense	SNM	c.127G>A	p.V43M	43	43	0.209302	0.00537634	172	186	1	0.2
S02500	S02500_chr19:16045172_SNM	CYP4F11	chr19	16045172	16045172	-	NM_021187.3	G	A	missense	SNM	c.47C>T	p.A16V	16	16	0.984733	0	131	124	1	0.102564
S02500	S02500_chr19:41076385_SNM	SPTBN4	chr19	41076385	41076385	+	NM_020971.2	C	T	missense	SNM	c.7070C>T	p.P2357L	2357	2357	0.223301	0	206	88	1	0.533333
S02500	S02500_chr19:42583645_SNM	ZNF574	chr19	42583645	42583645	+	NM_001330519.1	A	G	missense	SNM	c.1157A>G	p.N386S	386	386	0.482558	0	516	268	1	0.915385
S02500	S02500_chr19:49656954_SNM	HRC	chr19	49656954	49656954	-	NM_002152.2	C	T	missense	SNM	c.1541G>A	p.R514Q	514	514	0.265487	0	226	103	1	0.538462
S02500	S02500_chr19:53057673_SNM	ZNF808	chr19	53057673	53057673	+	NM_001321425.1	C	A	missense	SNM	c.1504C>A	p.R502S	502	502	0.0578231	0	293	277	1	0.7
S02500	S02500_chr19:55831523_SNM	TMEM150B	chr19	55831523	55831523	-	NM_001282011.1	A	T	missense	SNM	c.208T>A	p.C70S	70	70	0.0858726	0	361	142	1	0.24
S02500	S02500_chr19:56029985_SNM	SSC5D	chr19	56029985	56029985	+	NM_001144950.1	C	A	missense	SNM	c.4342C>A	p.P1448T	1448	1448	0.26087	0	207	163	1	0.384615
S02500	S02500_chr20:3209557_SNM	SLC4A11	chr20	3209557	3209557	-	NM_001174090.1	G	T	missense	SNM	c.2248C>A	p.P750T	750	750	0.227011	0	348	237	1	0.926829
S02500	S02500_chr20:23431161_SNM	CST11	chr20	23431161	23431161	-	NM_130794.1	T	A	missense	SNM	c.399A>T	p.K133N	133	133	0.254902	0	51	78	1	0.0833333
S02500	S02500_chr20:30072136_SNM	REM1	chr20	30072136	30072136	+	NM_014012.5	G	A	missense	SNM	c.800G>A	p.R267H	267	267	0.807018	0	57	52	1	0.533333
S02500	S02500_chr20:42208690_SNM	SGK2	chr20	42208690	42208690	+	NM_016276.3	A	C	missense	SNM	c.1108A>C	p.N370H	370	370	0.699029	0	103	102	1	0.309091
S02500	S02500_chr20:55021046_SNM	CASS4	chr20	55021046	55021046	+	NM_001164116.1	G	A	missense	SNM	c.550G>A	p.V184M	184	184	0.772727	0	132	149	1	0.0851064
S02500	S02500_chr20:62724273_SNM	OPRL1	chr20	62724273	62724273	+	NM_001318853.1	T	C	missense	SNM	c.200T>C	p.L67P	67	67	0.245059	0	253	224	1	0.675676
S02500	S02500_chr21:45548126_SNM	PWP2	chr21	45548126	45548126	+	NM_005049.2	A	G	splice	SNM	c.2360_splice	e19-2	786	786	0.465909	0	176	197	1	0.518519
S02500	S02500_chr22:43218414_SNM	ARFGAP3	chr22	43218414	43218414	-	NM_014570.4	A	T	missense	SNM	c.674T>A	p.L225H	225	225	0.686747	0	83	145	1	0.78125
S02500	S02500_chrX:12736449_SNM	FRMPD4	chrX	12736449	12736449	+	NM_014728.3	C	T	silent	SNM	c.3504C>T	p.D1168D	1168	1168	0.313253	0	249	105	1	0.857143
S02500	S02500_chrX:45013289_SNM	CXorf36	chrX	45013289	45013289	-	NM_176819.3	T	C	missense	SNM	c.827A>G	p.E276G	276	276	0.194805	0	231	97	1	0.551724
S02500	S02500_chrX:47918418_SNM	ZNF630	chrX	47918418	47918418	-	NM_001037735.3	C	A	missense	SNM	c.1413G>T	p.K471N	471	471	0.414286	0	70	41	1	0.611111
S02500	S02500_chrX:49074407_SNM	CACNA1F	chrX	49074407	49074407	-	NM_005183.3	T	G	missense	SNM	c.3019A>C	p.T1007P	1007	1007	0.995536	0	224	46	1	0.827869
S02500	S02500_chrX:51151256_SNM	CXorf67	chrX	51151256	51151256	+	NM_203407.2	C	G	missense	SNM	c.1388C>G	p.T463S	463	463	0.161572	0	228	105	1	0.608696
S02500	S02500_chrX:54259294_SNM	WNK3	chrX	54259294	54259294	-	NM_020922.4	A	C	silent	SNM	c.4788T>G	p.L1596L	1596	1596	0.556886	0	167	65	1	0.603448
S02500	S02500_chrX:77254073_SNM	ATP7A	chrX	77254073	77254073	+	NM_000052.6	C	T	nonsense	SNM	c.1435C>T	p.Q479*	479	479	0.242991	0	107	79	1	0.3
S02500	S02500_chrX:102334786_SNM	NXF3	chrX	102334786	102334786	-	NM_022052.1	G	C	missense	SNM	c.1065C>G	p.I355M	355	355	0.366667	0	30	26	1	0.375
S02500	S02500_chr1:15684710_DEL	FHAD1	chr1	15684710	15684712	+	NM_052929.1	AAA	---	in_frame_del	DEL	c.2601_2603delAAA	p.L867_K868delinsL	867	867	0.492754	0	69	60	1	0.133333
S02500	S02500_chr1:147126315_DEL	ACP6	chr1	147126315	147126315	-	NM_016361.4	G	-	frame_shift_del	DEL	c.774delC	p.A258fs	258	258	0.803571	0	56	42	1	0.097561
S02500	S02500_chr1:156939793_DEL	ARHGEF11	chr1	156939793	156939793	-	NM_198236.2	C	-	frame_shift_del	DEL	c.745delG	p.E249fs	249	249	0.717949	0	78	74	1	0.931034
S02500	S02500_chr3:121228410_DEL	POLQ	chr3	121228410	121228410	-	NM_199420.3	G	-	frame_shift_del	DEL	c.1957delC	p.L653fs	653	653	0.587302	0	63	44	1	0
S02500	S02500_chr3:122152592_DEL	KPNA1	chr3	122152592	122152592	-	NM_002264.3	A	-	frame_shift_del	DEL	c.1166delT	p.L389fs	389	389	0.14876	0	121	120	1	0.285714
S02500	S02500_chr1:9324788_SNM	H6PD	chr1	9324788	9324788	+	NM_001282587.1	G	T	missense	SNM	c.2269G>T	p.V757F	757	757	0.11828	0	186	136	1	0.571429
S02500	S02500_chr1:24507335_SNM	IFNLR1	chr1	24507335	24507335	-	NM_170743.3	C	T	missense	SNM	c.68G>A	p.R23H	23	23	0.292929	0	99	52	1	0.0357143
S02500	S02500_chr1:32797692_SNM	HDAC1	chr1	32797692	32797692	+	NM_004964.2	C	G	missense	SNM	c.1221C>G	p.I407M	407	407	0.243243	0	37	22	1	0.8
S02500	S02500_chr1:36181566_SNM	C1orf216	chr1	36181566	36181566	-	NM_152374.1	G	A	silent	SNM	c.357C>T	p.S119S	119	119	0.263598	0	239	160	1	0.702703
S02500	S02500_chr1:45470293_SNM	HECTD3	chr1	45470293	45470293	-	NM_024602.5	C	A	silent	SNM	c.2121G>T	p.R707R	707	707	0.1875	0	64	84	1	0.2
S02500	S02500_chr1:75679478_SNM	SLC44A5	chr1	75679478	75679478	-	NM_152697.4	C	G	missense	SNM	c.1874G>C	p.G625A	625	625	0.310345	0	58	59	1	0.8
S02500	S02500_chr1:100963678_SNM	CDC14A	chr1	100963678	100963678	+	NM_033312.2	A	G	missense	SNM	c.1336A>G	p.K446E	446	446	0.159091	0	88	134	1	1
S02500	S02500_chr1:113231683_SNM	MOV10	chr1	113231683	113231683	+	NM_020963.4	A	T	silent	SNM	c.264A>T	p.P88P	88	88	0.14375	0	160	126	1	0.533333
S02500	S02500_chr1:150526141_SNM	ADAMTSL4	chr1	150526141	150526141	+	NM_001288608.1	C	G	missense	SNM	c.674C>G	p.S225C	225	225	0.198925	0	186	151	1	0.48
S02500	S02500_chr1:176671815_SNM	PAPPA2	chr1	176671815	176671815	+	NM_020318.2	G	A	silent	SNM	c.3309G>A	p.S1103S	1103	1103	0.0753425	0	146	149	1	0.571429
S02500	S02500_chr1:221053609_SNM	HLX	chr1	221053609	221053609	+	NM_021958.3	A	C	missense	SNM	c.410A>C	p.Q137P	137	137	0.160784	0	255	164	1	0.782609
S02500	S02500_chr1:231471419_SNM	EXOC8	chr1	231471419	231471419	-	NM_175876.4	T	A	missense	SNM	c.2073A>T	p.K691N	691	691	0.120968	0	124	128	1	0.875
S02500	S02500_chr2:17953983_SNM	GEN1	chr2	17953983	17953983	+	NM_182625.4	C	T	silent	SNM	c.885C>T	p.C295C	295	295	0.233766	0	77	71	1	0.384615
S02500	S02500_chr2:61145597_SNM	REL	chr2	61145597	61145597	+	NM_002908.3	C	T	missense	SNM	c.709C>T	p.H237Y	237	237	0.19	0	100	141	1	0.727273
S02500	S02500_chr2:73718605_SNM	ALMS1	chr2	73718605	73718605	+	NM_015120.4	G	C	silent	SNM	c.9516G>C	p.G3172G	3172	3172	0.152174	0	92	134	1	0.75
S02500	S02500_chr2:113514555_SNM	CKAP2L	chr2	113514555	113514555	-	NM_152515.4	T	C	silent	SNM	c.393A>G	p.T131T	131	131	0.229167	0	48	96	1	0.375
S02500	S02500_chr2:232263522_SNM	B3GNT7	chr2	232263522	232263522	+	NM_145236.2	G	A	silent	SNM	c.1092G>A	p.P364P	364	364	0.151134	0	396	328	1	0.621622
S02500	S02500_chr2:234113274_SNM	INPP5D	chr2	234113274	234113274	+	NM_001017915.2	G	A	missense	SNM	c.3397G>A	p.D1133N	1133	1133	0.130952	0	168	109	1	0.692308
S02500	S02500_chr3:3170731_SNM	TRNT1	chr3	3170731	3170731	+	NM_182916.2	A	T	missense	SNM	c.7A>T	p.R3W	3	3	0.114943	0	87	96	1	0.25
S02500	S02500_chr3:134920368_SNM	EPHB1	chr3	134920368	134920368	+	NM_004441.4	T	G	missense	SNM	c.2183T>G	p.I728S	728	728	0.11413	0	184	180	1	0.615385
S02500	S02500_chr4:118975746_SNM	NDST3	chr4	118975746	118975746	+	NM_004784.2	T	C	silent	SNM	c.681T>C	p.H227H	227	227	0.285714	0	84	128	1	0.411765
S02500	S02500_chr4:122828620_SNM	TRPC3	chr4	122828620	122828620	-	NM_001130698.1	G	A	missense	SNM	c.1895C>T	p.A632V	632	632	0.311688	0	77	94	1	0.846154
S02500	S02500_chr4:155510708_SNM	FGA	chr4	155510708	155510708	-	NM_000508.4	C	G	missense	SNM	c.61G>C	p.D21H	21	21	0.368421	0	114	188	1	0.75
S02500	S02500_chr4:175439214_SNM	HPGD	chr4	175439214	175439214	-	NM_000860.5	C	G	missense	SNM	c.232G>C	p.V78L	78	78	0.304348	0	46	60	1	0.75
S02500	S02500_chr5:90098683_SNM	ADGRV1	chr5	90098683	90098683	+	NM_032119.3	A	G	missense	SNM	c.14645A>G	p.K4882R	4882	4882	0.233333	0	60	101	1	0.272727
S02500	S02500_chr5:140553604_SNM	PCDHB7	chr5	140553604	140553604	+	NM_018940.3	T	A	silent	SNM	c.1188T>A	p.S396S	396	396	0.369048	0	84	89	1	0.722222
S02500	S02500_chr5:145510606_SNM	LARS	chr5	145510606	145510606	-	NM_020117.10	C	G	missense	SNM	c.2463G>C	p.L821F	821	821	0.326923	0	52	70	1	0.545455
S02500	S02500_chr6:166836802_SNM	RPS6KA2	chr6	166836802	166836802	-	NM_001318936.1	C	T	missense	SNM	c.1760G>A	p.R587H	587	587	0.343891	0	221	123	1	0.288136
S02500	S02500_chr7:82764176_SNM	PCLO	chr7	82764176	82764176	-	NM_033026.5	T	A	missense	SNM	c.2690A>T	p.K897M	897	897	0.292035	0	113	189	1	0.736842
S02500	S02500_chr7:123672261_SNM	TMEM229A	chr7	123672261	123672261	-	NM_001136002.1	C	A	missense	SNM	c.797G>T	p.G266V	266	266	0.320513	0	312	178	1	0.470588
S02500	S02500_chr7:128852274_SNM	SMO	chr7	128852274	128852274	+	NM_005631.4	T	A	missense	SNM	c.2346T>A	p.D782E	782	782	0.318681	0	182	97	1	0.657143
S02500	S02500_chr7:141618956_SNM	OR9A4	chr7	141618956	141618956	+	NM_001001656.1	T	C	missense	SNM	c.281T>C	p.L94S	94	94	0.321839	0	87	138	1	1
S02500	S02500_chr7:149480353_SNM	SSPO	chr7	149480353	149480353	+	NM_198455.2	C	A	nonsense	SNM	c.2235C>A	p.C745*	745	745	0.169492	0	177	166	1	0.25
S02500	S02500_chr7:154760122_SNM	PAXIP1	chr7	154760122	154760122	-	NM_007349.3	C	A	missense	SNM	c.1789G>T	p.A597S	597	597	0.140541	0	185	132	1	0.733333
S02500	S02500_chr8:132052038_SNM	ADCY8	chr8	132052038	132052038	-	NM_001115.2	G	C	missense	SNM	c.542C>G	p.S181W	181	181	0.167421	0	221	154	1	0.541667
S02500	S02500_chr9:4662429_SNM	PLPP6	chr9	4662429	4662429	+	NM_203453.3	G	C	silent	SNM	c.54G>C	p.S18S	18	18	0.21519	0	79	22	1	0.416667
S02500	S02500_chr9:33953330_SNM	UBAP2	chr9	33953330	33953330	-	NM_018449.3	C	G	missense	SNM	c.1009G>C	p.G337R	337	337	0.177778	0	90	133	1	0.6
S02500	S02500_chr9:96021751_SNM	WNK2	chr9	96021751	96021751	+	NM_001282394.1	G	T	missense	SNM	c.2921G>T	p.R974L	974	974	0.212766	0.0185185	47	54	1	0.666667
S02500	S02500_chr9:96021768_SNM	WNK2	chr9	96021768	96021768	+	NM_001282394.1	C	T	silent	SNM	c.2938C>T	p.L980L	980	980	0.266667	0	75	66	1	0.538462
S02500	S02500_chr9:137300819_SNM	RXRA	chr9	137300819	137300819	+	NM_002957.5	G	A	missense	SNM	c.464G>A	p.C155Y	155	155	0.185567	0	194	138	1	0.565217
S02500	S02500_chr10:50534631_SNM	C10orf71	chr10	50534631	50534631	+	NM_001135196.1	G	T	missense	SNM	c.4041G>T	p.M1347I	1347	1347	0.184615	0	130	94	1	0.6
S02500	S02500_chr10:60094970_SNM	UBE2D1	chr10	60094970	60094970	+	NM_003338.4	G	T	silent	SNM	c.9G>T	p.L3L	3	3	0.183206	0	261	128	1	0.548387
S02500	S02500_chr10:75557219_SNM	ZSWIM8	chr10	75557219	75557219	+	NM_001242488.1	G	A	nonsense	SNM	c.3503G>A	p.W1168*	1168	1168	0.142405	0	316	209	1	0.666667
S02500	S02500_chr10:90537782_SNM	LIPN	chr10	90537782	90537782	+	NM_001102469.1	A	T	missense	SNM	c.980A>T	p.Y327F	327	327	0.212963	0	108	152	1	0.916667
S02500	S02500_chr10:102240810_SNM	WNT8B	chr10	102240810	102240810	+	NM_003393.3	C	A	silent	SNM	c.297C>A	p.T99T	99	99	0.146853	0	143	166	1	0.4
S02500	S02500_chr11:400542_DNM	PKP3	chr11	400542	400543	+	NM_001303029.1	AG	GT	missense	DNM	c.1619_1620delinsGT	p.E540G	540	540	0.253572	0	106	115	1	0.421053
S02500	S02500_chr11:687937_SNM	DEAF1	chr11	687937	687937	-	NM_021008.3	G	A	missense	SNM	c.638C>T	p.T213I	213	213	0.227848	0	79	139	1	0.5
S02500	S02500_chr11:1491479_SNM	MOB2	chr11	1491479	1491479	-	NM_001172223.2	C	T	missense	SNM	c.730G>A	p.G244R	244	244	0.157534	0	146	119	1	0.642857
S02500	S02500_chr11:5776295_SNM	OR52N4	chr11	5776295	5776295	+	NM_001005175.3	T	A	missense	SNM	c.325T>A	p.F109I	109	109	0.202128	0	94	177	1	0.9
S02500	S02500_chr11:7110471_SNM	RBMXL2	chr11	7110471	7110471	+	NM_014469.4	G	A	missense	SNM	c.120G>A	p.M40I	40	40	0.23913	0	230	167	1	0.964286
S02500	S02500_chr11:47460348_SNM	RAPSN	chr11	47460348	47460348	-	NM_005055.4	G	A	silent	SNM	c.1101C>T	p.G367G	367	367	0.211679	0	137	99	1	0.705882
S02500	S02500_chr11:64410066_SNM	NRXN2	chr11	64410066	64410066	-	NM_138734.2	G	A	silent	SNM	c.210C>T	p.H70H	70	70	0.146245	0	253	134	1	0.541667
S02500	S02500_chr12:40875217_SNM	MUC19	chr12	40875217	40875217	+	NM_173600.2	A	T	silent	SNM	c.8463A>T	p.S2821S	2821	2821	0.238462	0	130	159	1	0.55
S02500	S02500_chr12:54403188_SNM	HOXC8	chr12	54403188	54403188	+	NM_022658.3	C	G	nonsense	SNM	c.120C>G	p.Y40*	40	40	0.301242	0	321	116	1	0.644068
S02500	S02500_chr12:80658828_SNM	OTOGL	chr12	80658828	80658828	+	NM_173591.3	C	G	missense	SNM	c.2035C>G	p.P679A	679	679	0.295652	0	115	149	1	0.888889
S02500	S02500_chr14:20482553_SNM	OR4K14	chr14	20482553	20482553	-	NM_001004712.1	G	T	missense	SNM	c.800C>A	p.S267Y	267	267	0.15	0	80	78	1	0.5
S02500	S02500_chr14:77987819_SNM	SPTLC2	chr14	77987819	77987819	-	NM_004863.3	G	A	missense	SNM	c.1409C>T	p.P470L	470	470	0.1875	0	64	83	1	0.714286
S02500	S02500_chr15:40491848_SNM	BUB1B	chr15	40491848	40491848	+	NM_001211.5	G	C	missense	SNM	c.1321G>C	p.E441Q	441	441	0.259259	0	108	146	1	0.75
S02500	S02500_chr15:63414834_SNM	LACTB	chr15	63414834	63414834	+	NM_032857.4	G	C	splice	SNM	c.358_splice	e2-1	119	119	0.168	0	250	190	1	0.555556
S02500	S02500_chr16:29870779_SNM	CDIPT	chr16	29870779	29870779	-	NM_006319.4	G	A	silent	SNM	c.480C>T	p.F160F	160	160	0.261146	0	157	122	1	0.708333
S02500	S02500_chr16:67380315_SNM	LRRC36	chr16	67380315	67380315	+	NM_018296.5	T	C	missense	SNM	c.355T>C	p.F119L	119	119	0.254902	0	51	94	1	0.444444
S02500	S02500_chr17:10402099_SNM	MYH1	chr17	10402099	10402099	-	NM_005963.3	T	C	missense	SNM	c.4025A>G	p.H1342R	1342	1342	0.479675	0	123	119	1	0.966667
S02500	S02500_chr17:27209366_SNM	FLOT2	chr17	27209366	27209366	-	NM_001330170.1	C	T	missense	SNM	c.568G>A	p.A190T	190	190	0.254682	0	267	155	1	0.74359
S02500	S02500_chr17:67255879_SNM	ABCA5	chr17	67255879	67255879	-	NM_018672.4	T	C	silent	SNM	c.3699A>G	p.G1233G	1233	1233	0.144928	0	69	73	1	0.428571
S02500	S02500_chr17:72916061_SNM	USH1G	chr17	72916061	72916061	-	NM_173477.4	G	A	silent	SNM	c.870C>T	p.A290A	290	290	0.192523	0	534	224	1	0.240964
S02500	S02500_chr19:8669987_SNM	ADAMTS10	chr19	8669987	8669987	-	NM_030957.3	C	A	missense	SNM	c.345G>T	p.Q115H	115	115	0.340517	0	232	202	1	0.975
S02500	S02500_chr19:16515428_SNM	EPS15L1	chr19	16515428	16515428	-	NM_001258374.1	G	A	missense	SNM	c.1399C>T	p.R467W	467	467	0.352518	0	139	68	1	0.0888889
S02500	S02500_chr19:17752230_SNM	UNC13A	chr19	17752230	17752230	-	NM_001080421.2	C	A	missense	SNM	c.2608G>T	p.G870C	870	870	0.253968	0	126	135	1	0.333333
S02500	S02500_chr19:55715345_SNM	PTPRH	chr19	55715345	55715345	-	NM_002842.4	G	A	missense	SNM	c.691C>T	p.P231S	231	231	0.175966	0	233	150	1	0.28125
S02500	S02500_chr19:56935153_SNM	ZNF583	chr19	56935153	56935153	+	NM_001159860.1	G	C	missense	SNM	c.1126G>C	p.G376R	376	376	0.131579	0	152	113	1	0.666667
S02500	S02500_chr20:31659064_SNM	BPIFB3	chr20	31659064	31659064	+	NM_182658.2	G	A	missense	SNM	c.1223G>A	p.S408N	408	408	0.220779	0	77	38	1	0.133333
S02500	S02500_chr20:61937231_SNM	COL20A1	chr20	61937231	61937231	+	NM_020882.2	A	C	splice	SNM	c.338_splice	e4-2	112	112	0.243902	0	123	60	1	0.304348
S02500	S02500_chr22:17589703_SNM	IL17RA	chr22	17589703	17589703	+	NM_014339.6	G	C	missense	SNM	c.1594G>C	p.V532L	532	532	0.195205	0	292	265	1	0.676471
S02500	S02500_chr22:23630353_SNM	BCR	chr22	23630353	23630353	+	NM_004327.3	A	C	missense	SNM	c.2596A>C	p.K866Q	866	866	0.160305	0	131	113	1	0.615385
S02500	S02500_chrX:48929535_SNM	PRAF2	chrX	48929535	48929535	-	NM_007213.2	C	G	missense	SNM	c.530G>C	p.G177A	177	177	0.296703	0	91	18	1	0.227273
S02500	S02500_chrX:152710353_SNM	TREX2	chrX	152710353	152710353	-	NM_080701.3	T	G	missense	SNM	c.536A>C	p.Y179S	179	179	0.258333	0	120	87	1	0.823529
S02500	S02500_chrY:23545562_SNM	PRORY	chrY	23545562	23545562	-	NM_001282471.1	G	A	silent	SNM	c.210C>T	p.H70H	70	70	0.23	0	200	76	1	0.483871
S02500	S02500_chr6:29910735_DEL	HLA-A	chr6	29910735	29910746	+	NM_002116.7	AGGCCCAGTCAC	------------	in_frame_del	DEL	c.275_286delAGGCCCAGTCAC	p.K92_Q96delinsK	92	95	0.178451	0	297	174	1	0.766667
S02500	S02500_chr10:135139689_DEL	CALY	chr10	135139689	135139703	-	NM_001321617.1	CTCCCGCTTCTGCGG	---------------	in_frame_del	DEL	c.36_50delCCGCAGAAGCGGGAG	p.N12_R17delinsK	12	16	0.21875	0	160	109	1	0.944444
S02500	S02500_chr11:63679823_DEL	RCOR2	chr11	63679823	63679824	-	NM_173587.3	CT	--	frame_shift_del	DEL	c.1210_1211delAG	p.R404fs	404	404	0.0996016	0	251	229	1	0.785714
S02500	S02500_chrX:54337588_DEL	WNK3	chrX	54337588	54337592	-	NM_020922.4	AATAC	-----	frame_shift_del	DEL	c.670_674delGTATT	p.V224fs	224	224	0.315789	0	19	21	1	0
S02500	S02500_chr3:75786386_SNM	ZNF717	chr3	75786386	75786386	-	NM_001128223.2	G	A	silent	SNM	c.2388C>T	p.Y796Y	796	796	0.2	0	10	34	1	1
S02500	S02500_chr18:56939611_SNM	RAX	chr18	56939611	56939611	-	NM_013435.2	T	C	silent	SNM	c.525A>G	p.L175L	175	175	0.038961	0	462	300	1	0.2
S02500	S02500_chr22:23653976_INS	BCR	chr22	23653976	23653976	+	NM_004327.3	----	CCGG	frame_shift_ins	INS	c.3274_3275insCCGG	p.S1092fs	1092	1092	0.4	0	15	15	1	0
S02513	S02513_chr1:1133170_SNM	TTLL10	chr1	1133170	1133170	+	NM_001130045.1	G	A	silent	SNM	c.1965G>A	p.E655E	655	655	0.495146	0	103	52	1	0.457143
S02513	S02513_chr1:1855849_SNM	CFAP74	chr1	1855849	1855849	-	NM_001304360.1	G	T	silent	SNM	c.4215C>A	p.S1405S	1405	1405	0.516484	0	91	42	1	0.305556
S02513	S02513_chr1:8399605_SNM	SLC45A1	chr1	8399605	8399605	+	NM_001080397.2	C	A	silent	SNM	c.1929C>A	p.I643I	643	643	0.449153	0	118	82	1	0.358974
S02513	S02513_chr1:11254592_SNM	ANGPTL7	chr1	11254592	11254592	+	NM_021146.3	C	G	silent	SNM	c.747C>G	p.L249L	249	249	0.553922	0	204	127	1	0.793651
S02513	S02513_chr1:12854252_SNM	PRAMEF1	chr1	12854252	12854252	+	NM_023013.4	C	A	missense	SNM	c.476C>A	p.P159H	159	159	0.118881	0	143	87	1	0.545455
S02513	S02513_chr1:26358896_SNM	EXTL1	chr1	26358896	26358896	+	NM_004455.2	C	T	missense	SNM	c.1351C>T	p.L451F	451	451	0.484848	0	330	192	1	0.311475
S02513	S02513_chr1:32671360_SNM	IQCC	chr1	32671360	32671360	+	NM_001160042.1	C	G	silent	SNM	c.78C>G	p.S26S	26	26	0.263158	0	226	136	1	0.764706
S02513	S02513_chr1:46751797_SNM	LRRC41	chr1	46751797	46751797	-	NM_006369.4	G	A	silent	SNM	c.732C>T	p.I244I	244	244	0.470395	0	303	155	1	0.474227
S02513	S02513_chr1:52082828_SNM	OSBPL9	chr1	52082828	52082828	+	NM_148909.3	A	T	missense	SNM	c.46A>T	p.M16L	16	16	0.5	0	142	73	1	0.42
S02513	S02513_chr1:112524530_SNM	KCND3	chr1	112524530	112524530	-	NM_004980.4	A	G	silent	SNM	c.819T>C	p.G273G	273	273	0.218605	0	215	158	1	0.88
S02513	S02513_chr1:157737087_SNM	FCRL2	chr1	157737087	157737087	-	NM_030764.3	A	T	missense	SNM	c.1096T>A	p.Y366N	366	366	0.47037	0	270	159	1	0.23301
S02513	S02513_chr1:159505421_SNM	OR10J5	chr1	159505421	159505421	-	NM_001004469.1	A	G	missense	SNM	c.377T>C	p.I126T	126	126	0.455	0	200	110	1	0.318841
S02513	S02513_chr1:178834661_SNM	ANGPTL1	chr1	178834661	178834661	-	NM_004673.3	T	A	missense	SNM	c.251A>T	p.D84V	84	84	0.484252	0	254	171	1	0.618421
S02513	S02513_chr2:1488504_SNM	TPO	chr2	1488504	1488504	+	NM_001206744.1	T	A	missense	SNM	c.1475T>A	p.F492Y	492	492	0.505967	0	419	239	1	0.218391
S02513	S02513_chr2:17998004_SNM	MSGN1	chr2	17998004	17998004	+	NM_001105569.1	G	T	silent	SNM	c.219G>T	p.G73G	73	73	0.460733	0	191	113	1	0.275362
S02513	S02513_chr2:20182270_SNM	WDR35	chr2	20182270	20182270	-	NM_001006657.1	T	C	silent	SNM	c.168A>G	p.A56A	56	56	0.542484	0	153	100	1	0.33871
S02513	S02513_chr2:21224688_SNM	APOB	chr2	21224688	21224688	-	NM_000384.2	T	C	missense	SNM	c.13606A>G	p.T4536A	4536	4536	0.462585	0	147	88	1	0.511111
S02513	S02513_chr2:30480483_SNM	LBH	chr2	30480483	30480483	+	NM_030915.3	A	T	missense	SNM	c.314A>T	p.Q105L	105	105	0.508197	0	122	73	1	0.9375
S02513	S02513_chr2:85766463_SNM	MAT2A	chr2	85766463	85766463	+	NM_005911.5	T	G	missense	SNM	c.53T>G	p.F18C	18	18	0.497059	0	340	170	1	0.3
S02513	S02513_chr2:98354302_SNM	ZAP70	chr2	98354302	98354302	+	NM_001079.3	T	A	missense	SNM	c.1565T>A	p.V522D	522	522	0.472669	0	311	184	1	0.373832
S02513	S02513_chr2:108875199_SNM	SULT1C3	chr2	108875199	108875199	+	NM_001320878.1	G	A	missense	SNM	c.536G>A	p.G179E	179	179	0.442029	0	138	89	1	0.848485
S02513	S02513_chr2:109524375_SNM	EDAR	chr2	109524375	109524375	-	NM_022336.3	G	A	silent	SNM	c.904C>T	p.L302L	302	302	0.486381	0	257	143	1	0.811594
S02513	S02513_chr2:113950909_SNM	PSD4	chr2	113950909	113950909	+	NM_012455.2	G	T	missense	SNM	c.1994G>T	p.R665L	665	665	0.529801	0	151	111	1	0.403509
S02513	S02513_chr2:114670756_SNM	ACTR3	chr2	114670756	114670756	+	NM_005721.4	A	G	missense	SNM	c.52A>G	p.K18E	18	18	0.467532	0	77	43	1	0.333333
S02513	S02513_chr2:120369232_SNM	CFAP221	chr2	120369232	120369232	+	NM_001271049.1	G	C	missense	SNM	c.1225G>C	p.D409H	409	409	0.481818	0	110	58	1	0.472222
S02513	S02513_chr2:127956961_SNM	CYP27C1	chr2	127956961	127956961	-	NM_001001665.3	G	A	silent	SNM	c.543C>T	p.G181G	181	181	0.463415	0	82	46	1	0.266667
S02513	S02513_chr2:135215606_SNM	TMEM163	chr2	135215606	135215606	-	NM_030923.4	A	T	missense	SNM	c.806T>A	p.V269D	269	269	0.423529	0	170	107	1	0.846154
S02513	S02513_chr2:141128833_SNM	LRP1B	chr2	141128833	141128833	-	NM_018557.2	C	A	missense	SNM	c.10790G>T	p.R3597L	3597	3597	0.524752	0	101	93	1	0.177778
S02513	S02513_chr2:152364612_SNM	NEB	chr2	152364612	152364612	-	NM_001271208.1	C	T	silent	SNM	c.23463G>A	p.K7821K	7821	7821	0.484211	0	95	58	1	0.84
S02513	S02513_chr2:168104014_SNM	XIRP2	chr2	168104014	168104014	+	NM_152381.5	G	A	missense	SNM	c.6112G>A	p.A2038T	2038	2038	0.540741	0	135	92	1	0.659091
S02513	S02513_chr2:170103989_SNM	LRP2	chr2	170103989	170103989	-	NM_004525.2	A	G	missense	SNM	c.2807T>C	p.I936T	936	936	0.511041	0	317	169	1	0.236641
S02513	S02513_chr2:170804122_SNM	UBR3	chr2	170804122	170804122	+	NM_172070.3	G	T	missense	SNM	c.2981G>T	p.R994L	994	994	0.486486	0	148	91	1	0.241379
S02513	S02513_chr2:175450265_SNM	WIPF1	chr2	175450265	175450265	-	NM_001077269.1	G	A	missense	SNM	c.37C>T	p.P13S	13	13	0.597561	0	82	52	1	0.689655
S02513	S02513_chr2:182543365_SNM	NEUROD1	chr2	182543365	182543365	-	NM_002500.4	C	A	nonsense	SNM	c.223G>T	p.E75*	75	75	0.519481	0	154	93	1	0.702128
S02513	S02513_chr2:201305395_SNM	SPATS2L	chr2	201305395	201305395	+	NM_001282744.1	A	G	missense	SNM	c.766A>G	p.K256E	256	256	0.446809	0	94	78	1	0.4
S02513	S02513_chr2:209302349_SNM	PTH2R	chr2	209302349	209302349	+	NM_005048.3	A	G	missense	SNM	c.266A>G	p.Y89C	89	89	0.483607	0	122	67	1	0.685714
S02513	S02513_chr2:219029733_SNM	CXCR1	chr2	219029733	219029733	-	NM_000634.2	T	C	missense	SNM	c.202A>G	p.R68G	68	68	0.502618	0	191	107	1	0.655172
S02513	S02513_chr2:220472971_SNM	STK11IP	chr2	220472971	220472971	+	NM_052902.3	G	C	missense	SNM	c.1422G>C	p.E474D	474	474	0.48125	0	160	82	1	0.571429
S02513	S02513_chr2:238287818_SNM	COL6A3	chr2	238287818	238287818	-	NM_004369.3	G	T	missense	SNM	c.1958C>A	p.T653N	653	653	0.490272	0	257	115	1	0.369565
S02513	S02513_chr2:240005939_SNM	HDAC4	chr2	240005939	240005939	-	NM_006037.3	C	G	splice	SNM	c.2430_splice	e20-1	810	810	0.237113	0	97	65	1	0.15
S02513	S02513_chr3:15468001_SNM	METTL6	chr3	15468001	15468001	-	NM_152396.3	C	G	missense	SNM	c.18G>C	p.R6S	6	6	1	0	34	43	1	0.214286
S02513	S02513_chr3:37033849_SNM	EPM2AIP1	chr3	37033849	37033849	-	NM_014805.3	T	C	silent	SNM	c.720A>G	p.R240R	240	240	1	0	158	196	1	0.926829
S02513	S02513_chr3:50330825_SNM	HYAL3	chr3	50330825	50330825	-	NM_001200029.1	C	T	missense	SNM	c.1106G>A	p.R369Q	369	369	1	0	64	70	1	0.641026
S02513	S02513_chr3:52514526_SNM	NISCH	chr3	52514526	52514526	+	NM_001276293.1	A	G	silent	SNM	c.1743A>G	p.Q581Q	581	581	1	0	81	77	1	0.35
S02513	S02513_chr3:52546896_SNM	STAB1	chr3	52546896	52546896	+	NM_015136.2	C	T	missense	SNM	c.3080C>T	p.S1027F	1027	1027	1	0	86	70	1	0.457627
S02513	S02513_chr3:98312112_SNM	CPOX	chr3	98312112	98312112	-	NM_000097.5	G	A	silent	SNM	c.237C>T	p.A79A	79	79	0.693069	0	202	60	1	0.217391
S02513	S02513_chr3:129207205_SNM	IFT122	chr3	129207205	129207205	+	NM_052985.3	G	A	missense	SNM	c.2110G>A	p.A704T	704	704	0.335385	0	325	113	1	0.493151
S02513	S02513_chr3:130104058_SNM	COL6A5	chr3	130104058	130104058	+	NM_001278298.1	T	C	missense	SNM	c.1712T>C	p.I571T	571	571	0.346369	0	179	62	1	0.319149
S02513	S02513_chr3:137811236_SNM	DZIP1L	chr3	137811236	137811236	-	NM_173543.2	T	C	missense	SNM	c.859A>G	p.T287A	287	287	0.265823	0	158	52	1	0.75
S02513	S02513_chr3:151160830_SNM	IGSF10	chr3	151160830	151160830	-	NM_178822.4	G	A	missense	SNM	c.5905C>T	p.P1969S	1969	1969	0.322581	0	217	98	1	0.842105
S02513	S02513_chr3:183859784_SNM	EIF2B5	chr3	183859784	183859784	+	NM_003907.2	C	A	missense	SNM	c.1228C>A	p.Q410K	410	410	0.306604	0	424	172	1	0.830986
S02513	S02513_chr3:190366218_SNM	IL1RAP	chr3	190366218	190366218	+	NM_001167929.1	C	A	silent	SNM	c.1437C>A	p.A479A	479	479	0.195876	0	194	79	1	0.809524
S02513	S02513_chr3:194162161_SNM	ATP13A3	chr3	194162161	194162161	-	NM_024524.3	T	C	missense	SNM	c.1589A>G	p.N530S	530	530	0.362069	0	174	82	1	0.26
S02513	S02513_chr3:195047686_SNM	ACAP2	chr3	195047686	195047686	-	NM_012287.5	C	T	silent	SNM	c.672G>A	p.L224L	224	224	0.629412	0	170	62	1	0.07
S02513	S02513_chr3:195512359_SNM	MUC4	chr3	195512359	195512359	-	NM_018406.6	G	C	missense	SNM	c.6092C>G	p.T2031R	2031	2031	0.314031	0	2244	965	1	0.678571
S02513	S02513_chr4:48088503_SNM	TXK	chr4	48088503	48088503	-	NM_003328.2	A	C	missense	SNM	c.936T>G	p.I312M	312	312	0.977011	0	87	135	1	0.7
S02513	S02513_chr4:54347992_SNM	LNX1	chr4	54347992	54347992	-	NM_001126328.2	C	T	silent	SNM	c.1380G>A	p.V460V	460	460	0.196581	0	234	115	1	0.586207
S02513	S02513_chr4:62800644_SNM	ADGRL3	chr4	62800644	62800644	+	NM_001322402.1	G	A	silent	SNM	c.2199G>A	p.A733A	733	733	0.477273	0	132	83	1	0.4
S02513	S02513_chr4:106580509_SNM	ARHGEF38	chr4	106580509	106580509	+	NM_001242729.1	C	A	missense	SNM	c.1532C>A	p.S511Y	511	511	0.458904	0	146	66	1	0.456522
S02513	S02513_chr5:31464432_SNM	DROSHA	chr5	31464432	31464432	-	NM_013235.4	G	A	missense	SNM	c.2485C>T	p.R829W	829	829	0.318519	0	135	57	1	0.131579
S02513	S02513_chr5:39202517_SNM	FYB	chr5	39202517	39202517	-	NM_001243093.1	T	G	silent	SNM	c.576A>C	p.S192S	192	192	0.614232	0	267	131	1	0.561905
S02513	S02513_chr5:41870402_SNM	OXCT1	chr5	41870402	41870402	-	NM_000436.3	G	A	missense	SNM	c.59C>T	p.S20F	20	20	0.155882	0	339	115	1	0.432432
S02513	S02513_chr5:43556876_SNM	PAIP1	chr5	43556876	43556876	-	NM_006451.4	C	G	missense	SNM	c.73G>C	p.G25R	25	25	0.311111	0	90	28	1	0.75
S02513	S02513_chr5:114557703_SNM	PGGT1B	chr5	114557703	114557703	-	NM_005023.3	C	G	missense	SNM	c.661G>C	p.G221R	221	221	0.982759	0	57	65	1	0.390244
S02513	S02513_chr5:140175415_SNM	PCDHA2	chr5	140175415	140175415	+	NM_018905.2	T	C	missense	SNM	c.866T>C	p.I289T	289	289	1	0	152	88	1	0.50495
S02513	S02513_chr6:26459776_SNM	BTN2A1	chr6	26459776	26459776	+	NM_007049.4	C	G	silent	SNM	c.150C>G	p.R50R	50	50	0.282132	0	319	178	1	0.139241
S02513	S02513_chr6:29454664_SNM	MAS1L	chr6	29454664	29454664	-	NM_052967.2	T	C	missense	SNM	c.1016A>G	p.D339G	339	339	0.481982	0	222	119	1	0.646154
S02513	S02513_chr6:31107474_SNM	PSORS1C1	chr6	31107474	31107474	+	NM_014068.2	A	T	missense	SNM	c.224A>T	p.Q75L	75	75	0.42	0	149	88	1	0.615385
S02513	S02513_chr6:87966024_SNM	ZNF292	chr6	87966024	87966024	+	NM_015021.1	A	C	missense	SNM	c.2677A>C	p.S893R	893	893	0.514019	0	107	61	1	0.964286
S02513	S02513_chr6:90039450_SNM	UBE2J1	chr6	90039450	90039450	-	NM_016021.2	A	G	missense	SNM	c.905T>C	p.I302T	302	302	0.465278	0	144	91	1	0.675
S02513	S02513_chr6:102134199_SNM	GRIK2	chr6	102134199	102134199	+	NM_021956.4	G	A	missense	SNM	c.922G>A	p.D308N	308	308	0.477273	0	308	192	1	0.214876
S02513	S02513_chr6:117130643_SNM	GPRC6A	chr6	117130643	117130643	-	NM_148963.3	G	T	missense	SNM	c.332C>A	p.A111E	111	111	0.474359	0	156	116	1	0.947368
S02513	S02513_chr6:129636650_SNM	LAMA2	chr6	129636650	129636650	+	NM_000426.3	A	T	silent	SNM	c.3585A>T	p.L1195L	1195	1195	0.453704	0	108	63	1	0.884615
S02513	S02513_chr7:1037371_SNM	C7orf50	chr7	1037371	1037371	-	NM_001318252.1	T	C	missense	SNM	c.475A>G	p.T159A	159	159	0.490991	0	222	122	1	0.912281
S02513	S02513_chr7:6692320_SNM	ZNF316	chr7	6692320	6692320	+	NM_001278559.1	C	T	missense	SNM	c.1093C>T	p.R365C	365	365	0.518519	0	189	98	1	0.689655
S02513	S02513_chr7:6693474_SNM	ZNF316	chr7	6693474	6693474	+	NM_001278559.1	C	G	missense	SNM	c.2247C>G	p.C749W	749	749	0.524862	0	181	100	1	0.283784
S02513	S02513_chr7:50595856_SNM	DDC	chr7	50595856	50595856	-	NM_000790.3	C	A	silent	SNM	c.693G>T	p.A231A	231	231	0.493671	0	79	35	1	0.114286
S02513	S02513_chr7:75651302_SNM	STYXL1	chr7	75651302	75651302	-	NM_001317785.1	A	C	missense	SNM	c.174T>G	p.N58K	58	58	0.262136	0	103	63	1	0.227273
S02513	S02513_chr7:86803942_SNM	DMTF1	chr7	86803942	86803942	+	NM_001142327.1	A	G	missense	SNM	c.476A>G	p.E159G	159	159	0.488372	0	129	79	1	0.3125
S02513	S02513_chr7:105653337_SNM	CDHR3	chr7	105653337	105653337	+	NM_152750.4	A	G	missense	SNM	c.1084A>G	p.T362A	362	362	0.214953	0	214	132	1	0.586207
S02513	S02513_chr7:128490102_SNM	FLNC	chr7	128490102	128490102	+	NM_001458.4	C	A	silent	SNM	c.5272C>A	p.R1758R	1758	1758	0.505618	0	89	56	1	0.285714
S02513	S02513_chr7:143701346_SNM	OR6B1	chr7	143701346	143701346	+	NM_001005281.1	G	C	missense	SNM	c.257G>C	p.W86S	86	86	0.423645	0	203	121	1	0.653846
S02513	S02513_chr7:150417194_SNM	GIMAP1-GIMAP5	chr7	150417194	150417194	+	NM_001199577.1	G	C	silent	SNM	c.102G>C	p.G34G	34	34	0.209184	0	195	106	1	0.952381
S02513	S02513_chr7:150771280_SNM	SLC4A2	chr7	150771280	150771280	+	NM_001199692.2	A	T	missense	SNM	c.2690A>T	p.Q897L	897	897	0.502488	0	201	78	1	0.741379
S02513	S02513_chr8:1728710_SNM	CLN8	chr8	1728710	1728710	+	NM_018941.3	C	T	silent	SNM	c.838C>T	p.L280L	280	280	0.546099	0	141	78	1	0.0547945
S02513	S02513_chr8:7343874_SNM	DEFB106B	chr8	7343874	7343874	-	NM_001040704.1	G	A	missense	SNM	c.31C>T	p.L11F	11	11	0.253165	0	79	42	1	0
S02513	S02513_chr8:28595135_SNM	EXTL3	chr8	28595135	28595135	+	NM_001440.3	C	T	silent	SNM	c.2376C>T	p.S792S	792	792	0.462555	0	227	154	1	0.590909
S02513	S02513_chr8:35542110_SNM	UNC5D	chr8	35542110	35542110	+	NM_080872.3	C	A	silent	SNM	c.762C>A	p.G254G	254	254	0.65625	0	32	18	1	0.3125
S02513	S02513_chr8:41573229_SNM	ANK1	chr8	41573229	41573229	-	NM_001142446.1	G	T	missense	SNM	c.1642C>A	p.H548N	548	548	0.452174	0	115	62	1	0.925926
S02513	S02513_chr8:97172596_SNM	GDF6	chr8	97172596	97172596	-	NM_001001557.3	C	A	nonsense	SNM	c.325G>T	p.E109*	109	109	0.528217	0	443	264	1	0.733333
S02513	S02513_chr8:120252530_SNM	MAL2	chr8	120252530	120252530	+	NM_052886.2	T	A	missense	SNM	c.429T>A	p.D143E	143	143	0.409836	0	122	89	1	0.428571
S02513	S02513_chr8:121455446_SNM	MRPL13	chr8	121455446	121455446	-	NM_014078.5	T	G	missense	SNM	c.130A>C	p.K44Q	44	44	0.30303	0	99	52	1	0.875
S02513	S02513_chr8:144940316_SNM	EPPK1	chr8	144940316	144940316	-	NM_031308.3	T	A	missense	SNM	c.7106A>T	p.D2369V	2369	2369	0.0821727	0	718	439	1	0.552632
S02513	S02513_chr9:6592981_SNM	GLDC	chr9	6592981	6592981	-	NM_000170.2	C	A	missense	SNM	c.1271G>T	p.R424L	424	424	1	0	44	81	1	0.62963
S02513	S02513_chr9:37492677_SNM	POLR1E	chr9	37492677	37492677	+	NM_022490.2	G	C	missense	SNM	c.367G>C	p.A123P	123	123	0.430464	0	151	102	1	0.805556
S02513	S02513_chr9:43816783_SNM	CNTNAP3B	chr9	43816783	43816783	+	NM_001201380.2	G	C	missense	SNM	c.889G>C	p.A297P	297	297	0.394904	0	157	93	1	0.0689655
S02513	S02513_chr9:75445570_SNM	TMC1	chr9	75445570	75445570	+	NM_138691.2	A	T	silent	SNM	c.2232A>T	p.R744R	744	744	0.214953	0	107	61	1	0.0454545
S02513	S02513_chr9:75540518_SNM	ALDH1A1	chr9	75540518	75540518	-	NM_000689.4	G	C	missense	SNM	c.515C>G	p.P172R	172	172	0.40566	0	106	69	1	0.0487805
S02513	S02513_chr9:91947874_SNM	SECISBP2	chr9	91947874	91947874	+	NM_024077.4	G	T	missense	SNM	c.853G>T	p.A285S	285	285	0.484211	0	190	135	1	0.373134
S02513	S02513_chr9:97690779_SNM	C9orf3	chr9	97690779	97690779	+	NM_001193329.1	A	G	missense	SNM	c.1627A>G	p.M543V	543	543	0.458824	0	170	133	1	0.733333
S02513	S02513_chr9:99701052_SNM	NUTM2G	chr9	99701052	99701052	+	NM_001170741.1	G	C	missense	SNM	c.1847G>C	p.S616T	616	616	0.485876	0	176	127	1	0.829787
S02513	S02513_chr9:107367789_SNM	OR13C2	chr9	107367789	107367789	-	NM_001004481.1	C	A	silent	SNM	c.120G>T	p.L40L	40	40	0.457627	0	59	50	1	0.5
S02513	S02513_chr9:107582315_SNM	ABCA1	chr9	107582315	107582315	-	NM_005502.3	C	A	missense	SNM	c.2996G>T	p.R999L	999	999	0.513333	0	150	84	1	0.54
S02513	S02513_chr9:107599797_SNM	ABCA1	chr9	107599797	107599797	-	NM_005502.3	C	A	missense	SNM	c.1106G>T	p.R369L	369	369	0.446701	0	197	126	1	0.54386
S02513	S02513_chr9:124535296_SNM	DAB2IP	chr9	124535296	124535296	+	NM_032552.3	A	G	missense	SNM	c.2405A>G	p.N802S	802	802	0.00544959	0	367	200	0	0.5
S02513	S02513_chr9:136321261_SNM	ADAMTS13	chr9	136321261	136321261	+	NM_139025.4	T	A	nonsense	SNM	c.3639T>A	p.C1213*	1213	1213	0.531008	0	258	122	1	0.691358
S02513	S02513_chr9:139371031_SNM	SEC16A	chr9	139371031	139371031	-	NM_014866.1	C	A	missense	SNM	c.1037G>T	p.R346L	346	346	0.472289	0	415	214	1	0.568
S02513	S02513_chr9:139753515_SNM	MAMDC4	chr9	139753515	139753515	+	NM_206920.2	C	T	silent	SNM	c.3015C>T	p.G1005G	1005	1005	0.46371	0	248	119	1	0.402439
S02513	S02513_chr10:69682794_SNM	HERC4	chr10	69682794	69682794	-	NM_022079.2	T	C	missense	SNM	c.3068A>G	p.H1023R	1023	1023	0.491124	0	169	95	1	0.97619
S02513	S02513_chr10:86007421_SNM	RGR	chr10	86007421	86007421	+	NM_002921.3	C	A	missense	SNM	c.154C>A	p.H52N	52	52	0.557143	0	210	98	1	0.231579
S02513	S02513_chr10:94824228_SNM	CYP26C1	chr10	94824228	94824228	+	NM_183374.2	G	A	missense	SNM	c.796G>A	p.A266T	266	266	0.516949	0	118	50	1	0.150943
S02513	S02513_chr10:96112761_SNM	NOC3L	chr10	96112761	96112761	-	NM_022451.10	C	A	silent	SNM	c.750G>T	p.V250V	250	250	0.441558	0	77	53	1	0.214286
S02513	S02513_chr10:102746902_SNM	MRPL43	chr10	102746902	102746902	-	NM_176794.1	G	A	silent	SNM	c.183C>T	p.V61V	61	61	0.52957	0	372	216	1	0.824074
S02513	S02513_chr10:102746921_SNM	MRPL43	chr10	102746921	102746921	-	NM_176794.1	G	C	missense	SNM	c.164C>G	p.A55G	55	55	0.554645	0	366	241	1	0.8125
S02513	S02513_chr10:127705873_SNM	ADAM12	chr10	127705873	127705873	-	NM_003474.5	G	T	missense	SNM	c.2705C>A	p.S902Y	902	902	0.507692	0	130	97	1	0.692308
S02513	S02513_chr10:135025064_SNM	KNDC1	chr10	135025064	135025064	+	NM_152643.7	C	A	silent	SNM	c.4047C>A	p.I1349I	1349	1349	0.420495	0	283	161	1	0.506329
S02513	S02513_chr11:1212940_SNM	MUC5AC	chr11	1212940	1212940	+	NM_001304359.1	G	C	missense	SNM	c.2056G>C	p.A686P	686	686	0.0346821	0.00340716	1032	583	1	0.2
S02513	S02513_chr11:55606424_SNM	OR5D16	chr11	55606424	55606424	+	NM_001005496.1	A	C	missense	SNM	c.197A>C	p.N66T	66	66	0.0330579	0	121	74	0	0
S02513	S02513_chr11:56409834_SNM	OR5AP2	chr11	56409834	56409834	-	NM_001002925.1	C	A	missense	SNM	c.82G>T	p.D28Y	28	28	0.480519	0	154	109	1	0.608696
S02513	S02513_chr11:61133520_SNM	TMEM138	chr11	61133520	61133520	+	NM_016464.4	C	G	missense	SNM	c.132C>G	p.I44M	44	44	0.512	0	124	59	1	0.422222
S02513	S02513_chr11:64480705_SNM	NRXN2	chr11	64480705	64480705	-	NM_015080.3	G	C	missense	SNM	c.467C>G	p.P156R	156	156	0.485915	0	142	58	1	0.254545
S02513	S02513_chr11:93470286_SNM	TAF1D	chr11	93470286	93470286	-	NM_024116.3	A	G	silent	SNM	c.579T>C	p.S193S	193	193	0.484848	0	99	53	1	0.777778
S02513	S02513_chr11:103797794_SNM	PDGFD	chr11	103797794	103797794	-	NM_025208.4	G	C	missense	SNM	c.833C>G	p.S278W	278	278	0.423913	0	92	75	1	0.392857
S02513	S02513_chr11:119003637_SNM	HINFP	chr11	119003637	119003637	+	NM_198971.2	G	C	missense	SNM	c.939G>C	p.R313S	313	313	0.465753	0	219	129	1	0.854545
S02513	S02513_chr11:120925993_SNM	TBCEL	chr11	120925993	120925993	+	NM_001130047.1	C	G	missense	SNM	c.688C>G	p.R230G	230	230	0.454545	0	88	62	1	0.25
S02513	S02513_chr11:123597100_SNM	ZNF202	chr11	123597100	123597100	-	NM_001301779.1	A	C	missense	SNM	c.1552T>G	p.F518V	518	518	0.469388	0	196	110	1	0.352941
S02513	S02513_chr11:124180200_SNM	OR8D1	chr11	124180200	124180200	-	NM_001002917.1	A	T	missense	SNM	c.463T>A	p.S155T	155	155	0.539474	0	152	97	1	0.673469
S02513	S02513_chr11:124955034_SNM	SLC37A2	chr11	124955034	124955034	+	NM_198277.2	T	A	missense	SNM	c.1247T>A	p.L416Q	416	416	0.483444	0	151	90	1	0.057971
S02513	S02513_chr12:7086870_SNM	LPCAT3	chr12	7086870	7086870	-	NM_005768.5	C	T	missense	SNM	c.1078G>A	p.E360K	360	360	0.515464	0	194	95	1	0.234568
S02513	S02513_chr12:8327837_SNM	ZNF705A	chr12	8327837	8327837	+	NM_001004328.2	C	A	missense	SNM	c.153C>A	p.S51R	51	51	0.39604	0	101	100	1	0.290323
S02513	S02513_chr12:21032414_SNM	SLCO1B3	chr12	21032414	21032414	+	NM_019844.3	G	T	nonsense	SNM	c.1180G>T	p.G394*	394	394	0.48913	0	92	36	1	0.730769
S02513	S02513_chr12:49936504_SNM	KCNH3	chr12	49936504	49936504	+	NM_012284.2	G	A	missense	SNM	c.461G>A	p.R154Q	154	154	0.550459	0	109	53	1	0.818182
S02513	S02513_chr12:91348419_SNM	CCER1	chr12	91348419	91348419	-	NM_152638.3	G	T	missense	SNM	c.101C>A	p.S34Y	34	34	0.278107	0	169	49	1	0.424242
S02513	S02513_chr12:93772104_SNM	NUDT4	chr12	93772104	93772104	+	NM_199040.3	G	A	missense	SNM	c.6G>A	p.M2I	2	2	0.232258	0	155	55	1	0.636364
S02513	S02513_chr12:109831206_SNM	MYO1H	chr12	109831206	109831206	+	NM_001101421.3	T	G	missense	SNM	c.197T>G	p.M66R	66	66	0.329787	0	470	190	1	0.422018
S02513	S02513_chr12:121476628_SNM	OASL	chr12	121476628	121476628	-	NM_003733.3	G	C	missense	SNM	c.147C>G	p.F49L	49	49	0.38764	0	178	64	1	0.864865
S02513	S02513_chr13:110813665_SNM	COL4A1	chr13	110813665	110813665	-	NM_001845.5	C	T	missense	SNM	c.4514G>A	p.C1505Y	1505	1505	1	0	89	119	1	0.412698
S02513	S02513_chr13:113714916_SNM	MCF2L	chr13	113714916	113714916	+	NM_001320815.1	C	T	missense	SNM	c.373C>T	p.P125S	125	125	0.228261	0	92	98	1	0.4
S02513	S02513_chr14:20665699_SNM	OR11G2	chr14	20665699	20665699	+	NM_001005503.1	T	A	missense	SNM	c.205T>A	p.F69I	69	69	0.538462	0	52	49	1	0.4
S02513	S02513_chr14:21762904_SNM	RPGRIP1	chr14	21762904	21762904	+	NM_020366.3	C	T	nonsense	SNM	c.154C>T	p.R52*	52	52	0.392593	0	135	95	1	0.152174
S02513	S02513_chr14:23859511_SNM	MYH6	chr14	23859511	23859511	-	NM_002471.3	T	C	missense	SNM	c.3487A>G	p.I1163V	1163	1163	0.372549	0	51	36	0	0
S02513	S02513_chr14:35595948_DNM	KIAA0391	chr14	35595948	35595949	+	NM_014672.3	GG	TT	missense	DNM	c.994_995delinsTT	p.G332L	332	332	0.419676	0	112	86	1	0.566667
S02513	S02513_chr14:54418703_SNM	BMP4	chr14	54418703	54418703	-	NM_001347912.1	G	A	missense	SNM	c.379C>T	p.P127S	127	127	0.47561	0	246	146	1	0.581081
S02513	S02513_chr14:60758164_SNM	PPM1A	chr14	60758164	60758164	+	NM_177952.2	G	T	missense	SNM	c.1330G>T	p.D444Y	444	444	0.484127	0	126	88	1	0.967742
S02513	S02513_chr14:65210295_SNM	PLEKHG3	chr14	65210295	65210295	+	NM_001308147.1	G	C	missense	SNM	c.3534G>C	p.Q1178H	1178	1178	0.568627	0	255	129	1	0.479592
S02513	S02513_chr14:77753091_SNM	POMT2	chr14	77753091	77753091	-	NM_013382.5	C	T	missense	SNM	c.1328G>A	p.G443D	443	443	0.509434	0	212	118	1	0.421053
S02513	S02513_chr14:81557486_SNM	TSHR	chr14	81557486	81557486	+	NM_000369.2	C	T	missense	SNM	c.466C>T	p.L156F	156	156	0.484375	0	192	138	1	0.453125
S02513	S02513_chr14:93712225_SNM	BTBD7	chr14	93712225	93712225	-	NM_001002860.3	G	A	silent	SNM	c.2529C>T	p.A843A	843	843	0.477387	0	199	114	1	0.439394
S02513	S02513_chr15:50867333_SNM	TRPM7	chr15	50867333	50867333	-	NM_017672.5	C	G	splice	SNM	c.4736_splice	e35-1	1578	1578	0.463415	0	82	50	1	0.151515
S02513	S02513_chr15:65685706_SNM	IGDCC4	chr15	65685706	65685706	-	NM_020962.2	C	A	missense	SNM	c.1878G>T	p.Q626H	626	626	0.47541	0	61	26	1	0.45
S02513	S02513_chr15:89008971_SNM	MRPL46	chr15	89008971	89008971	-	NM_022163.3	C	G	missense	SNM	c.262G>C	p.E88Q	88	88	0.438202	0	89	65	1	0.0263158
S02513	S02513_chr15:99023867_SNM	FAM169B	chr15	99023867	99023867	-	NM_182562.2	C	T	missense	SNM	c.146G>A	p.R49H	49	49	0.43299	0	97	64	1	0.68
S02513	S02513_chr16:160557_SNM	NPRL3	chr16	160557	160557	-	NM_001077350.2	T	A	nonsense	SNM	c.595A>T	p.K199*	199	199	1	0	153	197	1	0.353982
S02513	S02513_chr16:1584457_SNM	TMEM204	chr16	1584457	1584457	+	NM_001256541.1	C	A	missense	SNM	c.181C>A	p.P61T	61	61	1	0	84	106	1	0.826087
S02513	S02513_chr16:46766130_SNM	MYLK3	chr16	46766130	46766130	-	NM_182493.2	G	A	silent	SNM	c.1452C>T	p.S484S	484	484	1	0	44	62	1	0.222222
S02513	S02513_chr16:52479931_SNM	TOX3	chr16	52479931	52479931	-	NM_001080430.3	T	C	missense	SNM	c.881A>G	p.D294G	294	294	0.989362	0	94	154	1	0.52459
S02513	S02513_chr16:60393429_SNM	LOC729159	chr16	60393429	60393429	-	NM_001282301.2	G	C	missense	SNM	c.178C>G	p.R60G	60	60	1	0	43	90	1	0.228571
S02513	S02513_chr16:86565981_SNM	MTHFSD	chr16	86565981	86565981	-	NM_001159378.1	G	A	missense	SNM	c.788C>T	p.P263L	263	263	0.489583	0	96	100	1	0.236842
S02513	S02513_chr16:88501204_SNM	ZNF469	chr16	88501204	88501204	+	NM_001127464.2	A	T	missense	SNM	c.7242A>T	p.Q2414H	2414	2414	1	0	44	61	1	0.692308
S02513	S02513_chr17:1640739_SNM	WDR81	chr17	1640739	1640739	+	NM_001163809.1	C	G	silent	SNM	c.5586C>G	p.T1862T	1862	1862	0.351724	0	145	197	1	0.7
S02513	S02513_chr17:3324766_SNM	OR3A3	chr17	3324766	3324766	+	NM_012373.2	G	A	missense	SNM	c.905G>A	p.R302K	302	302	0.714286	0	7	138	1	0.666667
S02513	S02513_chr17:3599240_SNM	P2RX5	chr17	3599240	3599240	-	NM_002561.3	C	A	missense	SNM	c.60G>T	p.K20N	20	20	0.993865	0	163	191	1	0.446429
S02513	S02513_chr17:4575153_SNM	PELP1	chr17	4575153	4575153	-	NM_014389.2	C	T	missense	SNM	c.3283G>A	p.A1095T	1095	1095	1	0	81	88	1	0.306452
S02513	S02513_chr17:7577548_SNM	TP53	chr17	7577548	7577548	-	NM_000546.5	C	A	missense	SNM	c.733G>T	p.G245C	245	245	0.990099	0	101	124	1	0.785714
S02513	S02513_chr17:7989494_SNM	ALOX12B	chr17	7989494	7989494	-	NM_001139.2	G	A	silent	SNM	c.192C>T	p.L64L	64	64	1	0	48	56	1	0.263158
S02513	S02513_chr17:16665025_SNM	CCDC144A	chr17	16665025	16665025	+	NM_014695.2	C	T	missense	SNM	c.3659C>T	p.T1220I	1220	1220	0.492754	0	69	69	0	0
S02513	S02513_chr17:18226303_SNM	SMCR8	chr17	18226303	18226303	+	NM_144775.2	G	A	silent	SNM	c.2733G>A	p.L911L	911	911	0.979798	0	99	82	1	0.830189
S02513	S02513_chr17:20919181_SNM	USP22	chr17	20919181	20919181	-	NM_015276.1	G	C	missense	SNM	c.722C>G	p.P241R	241	241	1	0	37	73	1	0.48
S02513	S02513_chr17:38978360_SNM	KRT10	chr17	38978360	38978360	-	NM_000421.3	A	G	missense	SNM	c.478T>C	p.Y160H	160	160	0.321716	0	373	146	1	0.5
S02513	S02513_chr17:45742512_SNM	KPNB1	chr17	45742512	45742512	+	NM_002265.5	A	G	silent	SNM	c.987A>G	p.T329T	329	329	0.225434	0	173	65	1	0.21875
S02513	S02513_chr17:48618847_SNM	EPN3	chr17	48618847	48618847	+	NM_017957.2	C	A	silent	SNM	c.1377C>A	p.P459P	459	459	0.595819	0	287	117	1	0.390244
S02513	S02513_chr17:52992079_SNM	TOM1L1	chr17	52992079	52992079	+	NM_005486.2	C	T	missense	SNM	c.578C>T	p.S193L	193	193	0.681979	0	283	137	1	0.451128
S02513	S02513_chr17:53798176_SNM	TMEM100	chr17	53798176	53798176	-	NM_018286.2	A	G	missense	SNM	c.256T>C	p.S86P	86	86	0.295	0	399	184	1	0.493671
S02513	S02513_chr17:62019286_SNM	SCN4A	chr17	62019286	62019286	-	NM_000334.4	C	T	silent	SNM	c.4356G>A	p.L1452L	1452	1452	0.337553	0	474	193	1	0.495327
S02513	S02513_chr17:79618705_SNM	PDE6G	chr17	79618705	79618705	-	NM_002602.3	C	G	missense	SNM	c.157G>C	p.D53H	53	53	0.630682	0	704	249	1	0.620438
S02513	S02513_chr17:79687101_SNM	SLC25A10	chr17	79687101	79687101	+	NM_001270953.1	A	G	missense	SNM	c.775A>G	p.I259V	259	259	0.292271	0	414	143	1	0.704225
S02513	S02513_chr18:2700789_SNM	SMCHD1	chr18	2700789	2700789	+	NM_015295.2	A	G	missense	SNM	c.1520A>G	p.N507S	507	507	0.453988	0	163	114	1	0.541667
S02513	S02513_chr18:40695439_SNM	RIT2	chr18	40695439	40695439	-	NM_002930.3	C	T	missense	SNM	c.46G>A	p.G16S	16	16	0.463768	0	138	83	1	0.333333
S02513	S02513_chr18:48256132_SNM	MAPK4	chr18	48256132	48256132	+	NM_002747.3	G	C	missense	SNM	c.1672G>C	p.D558H	558	558	0.455598	0	259	166	1	0.512821
S02513	S02513_chr19:548547_SNM	GZMM	chr19	548547	548547	+	NM_005317.3	C	G	missense	SNM	c.218C>G	p.A73G	73	73	0.466019	0	205	114	1	0.476923
S02513	S02513_chr19:16000324_SNM	CYP4F2	chr19	16000324	16000324	-	NM_001082.4	C	T	missense	SNM	c.827G>A	p.R276H	276	276	0.469697	0	132	70	1	0.589744
S02513	S02513_chr19:17650550_SNM	FAM129C	chr19	17650550	17650550	+	NM_173544.4	G	T	missense	SNM	c.1048G>T	p.A350S	350	350	0.473684	0	95	38	1	0.153846
S02513	S02513_chr19:21991370_SNM	ZNF43	chr19	21991370	21991370	-	NM_001256653.1	G	C	missense	SNM	c.1496C>G	p.A499G	499	499	0.505929	0	253	140	1	0.828571
S02513	S02513_chr19:22575654_SNM	ZNF98	chr19	22575654	22575654	-	NM_001098626.1	C	G	missense	SNM	c.383G>C	p.S128T	128	128	0.264957	0	117	71	1	0.55
S02513	S02513_chr19:23329297_SNM	ZNF730	chr19	23329297	23329297	+	NM_001277403.1	A	T	missense	SNM	c.1451A>T	p.E484V	484	484	0.494505	0	182	132	1	0.40625
S02513	S02513_chr19:33608767_SNM	GPATCH1	chr19	33608767	33608767	+	NM_018025.2	G	T	nonsense	SNM	c.2233G>T	p.E745*	745	745	0.480447	0	179	99	1	0.653846
S02513	S02513_chr19:38375958_SNM	WDR87	chr19	38375958	38375958	-	NM_001291088.1	C	G	missense	SNM	c.8353G>C	p.D2785H	2785	2785	0.5	0	222	124	1	0.441558
S02513	S02513_chr19:41122811_SNM	LTBP4	chr19	41122811	41122811	+	NM_001042544.1	A	C	missense	SNM	c.3030A>C	p.Q1010H	1010	1010	0.521429	0	280	166	1	0.871795
S02513	S02513_chr19:45643525_SNM	PPP1R37	chr19	45643525	45643525	+	NM_019121.1	G	A	missense	SNM	c.332G>A	p.C111Y	111	111	0.479821	0	223	122	1	0.175824
S02513	S02513_chr19:53454680_SNM	ZNF816	chr19	53454680	53454680	-	NM_001202456.1	C	T	silent	SNM	c.348G>A	p.Q116Q	116	116	0.448889	0	225	164	1	0.77193
S02513	S02513_chr19:57175576_SNM	ZNF835	chr19	57175576	57175576	-	NM_001005850.2	C	T	missense	SNM	c.991G>A	p.E331K	331	331	0.498099	0	263	143	1	0.541176
S02513	S02513_chr20:37356962_SNM	SLC32A1	chr20	37356962	37356962	+	NM_080552.2	G	T	missense	SNM	c.1258G>T	p.A420S	420	420	0.494792	0	192	105	1	0.759259
S02513	S02513_chr21:30933944_SNM	GRIK1	chr21	30933944	30933944	-	NM_001330994.1	C	T	splice	SNM	c.2356_splice	e16+1	785	785	0.56	0	75	50	1	0.0243902
S02513	S02513_chr22:38369527_SNM	SOX10	chr22	38369527	38369527	-	NM_006941.3	A	T	missense	SNM	c.1376T>A	p.V459E	459	459	0.466102	0	118	71	1	0.375
S02513	S02513_chr22:43870624_SNM	MPPED1	chr22	43870624	43870624	+	NM_001044370.1	C	T	missense	SNM	c.415C>T	p.P139S	139	139	1	0	60	71	1	0.153846
S02513	S02513_chrX:2871264_SNM	ARSE	chrX	2871264	2871264	-	NM_001282628.1	C	G	missense	SNM	c.425G>C	p.G142A	142	142	0.460317	0	126	109	1	0.487179
S02513	S02513_chrX:9863992_SNM	SHROOM2	chrX	9863992	9863992	+	NM_001649.3	G	C	missense	SNM	c.2044G>C	p.D682H	682	682	0.379699	0	265	152	1	0.836364
S02513	S02513_chrX:10077911_SNM	WWC3	chrX	10077911	10077911	+	NM_015691.3	G	A	silent	SNM	c.825G>A	p.K275K	275	275	0.0353535	0	198	101	1	0.75
S02513	S02513_chrX:19410546_SNM	MAP3K15	chrX	19410546	19410546	-	NM_001001671.3	T	A	missense	SNM	c.2240A>T	p.E747V	747	747	0.468254	0	252	134	1	0.552632
S02513	S02513_chrX:23410769_SNM	PTCHD1	chrX	23410769	23410769	+	NM_173495.2	C	T	silent	SNM	c.1134C>T	p.T378T	378	378	0.503268	0	153	96	1	0.305085
S02513	S02513_chrX:37655286_SNM	CYBB	chrX	37655286	37655286	+	NM_000397.3	T	C	missense	SNM	c.566T>C	p.I189T	189	189	0.456522	0	92	61	1	0.5
S02513	S02513_chrX:39921486_SNM	BCOR	chrX	39921486	39921486	-	NM_001123385.1	T	A	missense	SNM	c.4334A>T	p.Q1445L	1445	1445	0.47561	0	164	94	1	0.95
S02513	S02513_chrX:41333711_SNM	NYX	chrX	41333711	41333711	+	NM_022567.2	C	T	silent	SNM	c.1005C>T	p.R335R	335	335	0.434043	0	235	134	1	0.39726
S02513	S02513_chrX:48434763_SNM	RBM3	chrX	48434763	48434763	+	NM_006743.4	G	C	missense	SNM	c.272G>C	p.G91A	91	91	0.459016	0	305	165	1	0.573034
S02513	S02513_chrX:54142994_SNM	FAM120C	chrX	54142994	54142994	-	NM_017848.5	T	C	missense	SNM	c.2296A>G	p.M766V	766	766	0.525974	0	154	120	1	0.883721
S02513	S02513_chrX:68725941_SNM	FAM155B	chrX	68725941	68725941	+	NM_015686.2	A	G	silent	SNM	c.816A>G	p.L272L	272	272	0.484848	0	264	152	1	0.196262
S02513	S02513_chrX:76937832_SNM	ATRX	chrX	76937832	76937832	-	NM_000489.4	G	T	missense	SNM	c.2916C>A	p.D972E	972	972	0.512658	0	158	88	1	0.840909
S02513	S02513_chrX:77913311_SNM	ZCCHC5	chrX	77913311	77913311	-	NM_152694.2	G	T	missense	SNM	c.607C>A	p.L203I	203	203	0.481928	0	166	108	1	0.666667
S02513	S02513_chrX:102508766_SNM	TCEAL8	chrX	102508766	102508766	-	NM_153333.2	C	T	missense	SNM	c.142G>A	p.G48R	48	48	0.452941	0	170	94	1	0.790698
S02513	S02513_chrX:105075062_SNM	NRK	chrX	105075062	105075062	+	NM_198465.3	T	C	missense	SNM	c.73T>C	p.F25L	25	25	0.520833	0	192	100	1	0.886792
S02513	S02513_chrX:118221738_SNM	KIAA1210	chrX	118221738	118221738	-	NM_020721.1	G	T	missense	SNM	c.3455C>A	p.P1152Q	1152	1152	0.543624	0	149	83	1	0.6875
S02513	S02513_chrX:128602818_SNM	SMARCA1	chrX	128602818	128602818	-	NM_001282874.1	C	G	missense	SNM	c.2630G>C	p.R877T	877	877	0.456897	0	116	90	1	0.152174
S02513	S02513_chrX:132833931_SNM	GPC3	chrX	132833931	132833931	-	NM_001164617.1	G	T	missense	SNM	c.1227C>A	p.S409R	409	409	0.504	0	125	82	1	0.657895
S02513	S02513_chrX:133922836_SNM	FAM122B	chrX	133922836	133922836	-	NM_001331088.1	T	C	missense	SNM	c.371A>G	p.E124G	124	124	0.5	0	72	42	1	0.241379
S02513	S02513_chrX:138633271_SNM	F9	chrX	138633271	138633271	+	NM_000133.3	C	A	missense	SNM	c.571C>A	p.R191S	191	191	0.569892	0	93	70	1	0.232558
S02513	S02513_chrX:149919278_SNM	MTMR1	chrX	149919278	149919278	+	NM_001306144.1	C	G	missense	SNM	c.1643C>G	p.T548S	548	548	0.192308	0	234	137	1	0.607143
S02513	S02513_chrX:151358366_SNM	GABRA3	chrX	151358366	151358366	-	NM_000808.3	T	A	missense	SNM	c.979A>T	p.N327Y	327	327	0.4	0	95	70	1	0.809524
S02513	S02513_chrX:152159934_SNM	PNMA5	chrX	152159934	152159934	-	NM_001103150.1	G	A	missense	SNM	c.209C>T	p.A70V	70	70	0.490196	0.00653595	255	153	1	0.315789
S02513	S02513_chrX:153593614_SNM	FLNA	chrX	153593614	153593614	-	NM_001110556.1	G	A	silent	SNM	c.1581C>T	p.R527R	527	527	0.482072	0	251	144	1	0.920635
S02513	S02513_chr5:43556874_DEL	PAIP1	chr5	43556874	43556874	-	NM_006451.4	C	-	frame_shift_del	DEL	c.75delG	p.G25fs	25	25	0.306818	0	88	28	1	0.6875
S02513	S02513_chr7:151874189_DEL	KMT2C	chr7	151874189	151874191	-	NM_170606.2	ATC	---	in_frame_del	DEL	c.8347_8349delGAT	p.D2783del	2783	2783	0.453901	0	141	70	1	0.641026
S02513	S02513_chr8:90926795_INS	OSGIN2	chr8	90926795	90926795	+	NM_001126111.2	-	T	frame_shift_ins	INS	c.348_349insT	p.L117fs	117	117	0.407035	0	199	109	1	0.883721
S02513	S02513_chr10:38407495_INS	ZNF37A	chr10	38407495	38407495	+	NM_001324245.1	-	T	frame_shift_ins	INS	c.1415_1416insT	p.C472fs	472	472	0.377358	0	53	42	1	0.0526316
S02513	S02513_chr12:346437_DEL	SLC6A13	chr12	346437	346445	-	NM_016615.4	AGATCTTCA	---------	in_frame_del	DEL	c.575_583delTGAAGATCT	p.L192_I194del	192	194	0.359155	0	142	110	1	0.186047
S02513	S02513_chr13:32376429_INS	RXFP2	chr13	32376429	32376429	+	NM_130806.3	-	A	frame_shift_ins	INS	c.2151_2152insA	p.K718fs	718	718	0.72549	0	51	73	1	0.608696
S02513	S02513_chr15:69747584_DEL	RPLP1	chr15	69747584	69747593	+	NM_001003.2	GCACCAGCAG	----------	frame_shift_del	DEL	c.223_232delGCACCAGCAG	p.A75fs	75	75	0.461538	0	26	15	1	0.714286
S02513	S02513_chr17:3324766_DEL	OR3A3	chr17	3324766	3324766	+	NM_012373.2	G	-	frame_shift_del	DEL	c.905delG	p.R302fs	302	302	0.935185	0	108	138	1	0.90566
S02513	S02513_chr19:54401753_DEL	PRKCG	chr19	54401753	54401753	+	NM_001316329.1	G	-	frame_shift_del	DEL	c.1152delG	p.K384fs	384	384	0.427419	0	124	89	1	0.104167
S02513	S02513_chr2:45771_SNM	FAM110C	chr2	45771	45771	-	NM_001077710.2	G	A	silent	SNM	c.615C>T	p.S205S	205	205	0.474453	0	137	88	1	0.27451
S02513	S02513_chr2:73678964_SNM	ALMS1	chr2	73678964	73678964	+	NM_015120.4	G	A	silent	SNM	c.5307G>A	p.Q1769Q	1769	1769	0.504505	0	111	204	1	0.302326
S02513	S02513_chr2:179399590_SNM	TTN	chr2	179399590	179399590	-	NM_001267550.2	T	G	missense	SNM	c.101752A>C	p.S33918R	33918	33918	0.403846	0	52	83	1	0.4
S02513	S02513_chr5:132083307_SNM	CCNI2	chr5	132083307	132083307	+	NM_001287252.1	G	C	silent	SNM	c.120G>C	p.P40P	40	40	0.482143	0	56	33	1	0.35
S02513	S02513_chr8:23150822_SNM	R3HCC1	chr8	23150822	23150822	+	NM_001136108.2	G	T	missense	SNM	c.1032G>T	p.K344N	344	344	0.39604	0	101	80	1	0.904762
S02513	S02513_chr8:28385674_SNM	FZD3	chr8	28385674	28385674	+	NM_145866.1	C	T	missense	SNM	c.1397C>T	p.P466L	466	466	0.430769	0	65	79	1	0.0769231
S02513	S02513_chr11:6461944_SNM	HPX	chr11	6461944	6461944	-	NM_000613.2	T	C	missense	SNM	c.100A>G	p.N34D	34	34	0.272727	0	33	42	1	0.125
S02513	S02513_chr11:69978078_SNM	ANO1	chr11	69978078	69978078	+	NM_018043.5	A	G	missense	SNM	c.1151A>G	p.K384R	384	384	0.453608	0	194	100	1	0.72549
S02513	S02513_chr12:53467153_SNM	SPRYD3	chr12	53467153	53467153	-	NM_032840.2	C	A	missense	SNM	c.610G>T	p.G204C	204	204	0.32093	0.00662252	215	151	1	0.5
S02513	S02513_chr13:49030397_SNM	RB1	chr13	49030397	49030397	+	NM_000321.2	T	C	silent	SNM	c.1872T>C	p.S624S	624	624	0.833333	0	6	121	1	0.25
S02513	S02513_chr15:30922905_SNM	ARHGAP11B	chr15	30922905	30922905	+	NM_001039841.1	G	T	splice	SNM	c.130_splice	e2-1	43	43	0.333333	0	6	9	1	1
S02513	S02513_chr15:55651826_SNM	CCPG1	chr15	55651826	55651826	-	NM_001204450.1	T	G	missense	SNM	c.2145A>C	p.E715D	715	715	0.212121	0	33	73	1	0.75
S02513	S02513_chr15:78290635_SNM	TBC1D2B	chr15	78290635	78290635	-	NM_144572.1	C	T	missense	SNM	c.2759G>A	p.R920Q	920	920	0.080292	0	274	218	1	0.375
S02513	S02513_chr17:39324195_SNM	KRTAP4-3	chr17	39324195	39324195	-	NM_033187.1	G	C	missense	SNM	c.230C>G	p.S77C	77	77	0.376623	0	77	41	1	0.705882
S02513	S02513_chr17:45351793_SNM	ITGB3	chr17	45351793	45351793	+	NM_000212.2	A	G	missense	SNM	c.88A>G	p.I30V	30	30	0.276316	0	76	40	1	0.5
S02513	S02513_chr20:34067192_SNM	CEP250	chr20	34067192	34067192	+	NM_007186.5	G	A	missense	SNM	c.2231G>A	p.R744Q	744	744	0.59375	0	96	27	1	0.117647
S02513	S02513_chrX:141291169_DEL	MAGEC2	chrX	141291169	141291169	-	NM_016249.3	G	-	frame_shift_del	DEL	c.605delC	p.P202fs	202	202	0.421053	0	76	106	1	0.882353
S02513	S02513_chr3:42751243_SNM	CCDC13	chr3	42751243	42751243	-	NM_144719.3	T	C	missense	SNM	c.1921A>G	p.K641E	641	641	0.2	0	15	43	1	0.5
S02513	S02513_chr4:126411910_SNM	FAT4	chr4	126411910	126411910	+	NM_001291303.1	C	T	missense	SNM	c.13939C>T	p.H4647Y	4647	4647	0.35	0	80	161	1	0.473684
S02513	S02513_chr12:110206925_SNM	FAM222A	chr12	110206925	110206925	+	NM_032829.2	C	G	missense	SNM	c.1191C>G	p.C397W	397	397	0.258065	0	247	135	1	0.777778
S02513	S02513_chr15:33445411_SNM	FMN1	chr15	33445411	33445411	-	NM_001277313.1	C	T	missense	SNM	c.1705G>A	p.D569N	569	569	0.460733	0	191	99	1	0.72549
S02513	S02513_chr19:37130523_SNM	ZNF461	chr19	37130523	37130523	-	NM_153257.4	C	G	missense	SNM	c.724G>C	p.G242R	242	242	0.485714	0	69	97	1	0.888889
S02513	S02513_chr1:212142052_DEL	INTS7	chr1	212142052	212142052	-	NM_015434.3	G	-	splice	DEL	c.1816_splice	e15-3	605	605	0.347826	0	23	22	1	0
S02521	S02521_chr1:1268927_SNM	TAS1R3	chr1	1268927	1268927	+	NM_152228.2	C	A	missense	SNM	c.1642C>A	p.P548T	548	548	0.824742	0.00475059	194	421	1	0.428571
S02521	S02521_chr1:12921210_SNM	PRAMEF2	chr1	12921210	12921210	+	NM_023014.1	G	T	missense	SNM	c.1001G>T	p.R334L	334	334	0.505495	0	182	270	1	0.703704
S02521	S02521_chr1:14108298_SNM	PRDM2	chr1	14108298	14108298	+	NM_012231.4	A	G	silent	SNM	c.4008A>G	p.T1336T	1336	1336	0.541096	0	146	190	1	0.58
S02521	S02521_chr1:15627716_SNM	FHAD1	chr1	15627716	15627716	+	NM_052929.1	C	A	missense	SNM	c.694C>A	p.L232M	232	232	0.47541	0	61	64	1	0.16
S02521	S02521_chr1:16451746_SNM	EPHA2	chr1	16451746	16451746	-	NM_004431.4	G	A	silent	SNM	c.2895C>T	p.L965L	965	965	0.504	0	125	248	1	0.285714
S02521	S02521_chr1:20880054_SNM	FAM43B	chr1	20880054	20880054	+	NM_207334.2	G	T	missense	SNM	c.588G>T	p.Q196H	196	196	0.571429	0	35	44	1	0.666667
S02521	S02521_chr1:38082200_SNM	RSPO1	chr1	38082200	38082200	-	NM_001038633.3	G	T	missense	SNM	c.242C>A	p.P81H	81	81	0.591667	0	120	160	1	0.479167
S02521	S02521_chr1:40035534_SNM	PABPC4	chr1	40035534	40035534	-	NM_001135653.1	C	A	splice	SNM	c.643_splice	e5+1	214	214	0.489362	0	47	63	1	0.533333
S02521	S02521_chr1:43851676_SNM	MED8	chr1	43851676	43851676	-	NM_052877.4	C	T	missense	SNM	c.715G>A	p.V239I	239	239	0.485106	0.00291545	235	343	1	0.628571
S02521	S02521_chr1:44087657_SNM	PTPRF	chr1	44087657	44087657	+	NM_002840.4	G	T	missense	SNM	c.5707G>T	p.D1903Y	1903	1903	0.468468	0.00201613	333	496	1	0.431193
S02521	S02521_chr1:63282412_SNM	ATG4C	chr1	63282412	63282412	+	NM_178221.2	G	T	missense	SNM	c.327G>T	p.W109C	109	109	0.45	0	80	107	1	0.241379
S02521	S02521_chr1:63282431_DNM	ATG4C	chr1	63282431	63282432	+	NM_178221.2	GG	CT	missense	DNM	c.346_347delinsCT	p.G116L	116	116	0.433322	0	75	104	1	0.142857
S02521	S02521_chr1:70820709_SNM	HHLA3	chr1	70820709	70820709	+	NM_001031693.2	G	A	silent	SNM	c.75G>A	p.T25T	25	25	0.5	0	114	142	1	0.78125
S02521	S02521_chr1:74835196_SNM	FPGT-TNNI3K	chr1	74835196	74835196	+	NM_001112808.2	C	T	missense	SNM	c.1936C>T	p.P646S	646	646	0.432836	0	67	115	1	0.45
S02521	S02521_chr1:75097470_SNM	ERICH3	chr1	75097470	75097470	-	NM_001002912.4	C	A	missense	SNM	c.746G>T	p.R249I	249	249	0.478873	0	71	122	1	0.619048
S02521	S02521_chr1:77763598_SNM	AK5	chr1	77763598	77763598	+	NM_174858.2	G	A	missense	SNM	c.665G>A	p.R222K	222	222	0.371429	0	35	62	1	0.0833333
S02521	S02521_chr1:78047528_SNM	ZZZ3	chr1	78047528	78047528	-	NM_015534.5	C	G	missense	SNM	c.1841G>C	p.G614A	614	614	0.45	0	60	92	1	0.8
S02521	S02521_chr1:86847936_SNM	ODF2L	chr1	86847936	86847936	-	NM_001007022.2	C	T	missense	SNM	c.613G>A	p.E205K	205	205	0.357143	0	14	26	0	0
S02521	S02521_chr1:87045039_SNM	CLCA4	chr1	87045039	87045039	+	NM_012128.3	G	T	nonsense	SNM	c.2125G>T	p.E709*	709	709	0.40625	0	64	98	1	0.181818
S02521	S02521_chr1:87538627_SNM	HS2ST1	chr1	87538627	87538627	+	NM_012262.3	T	G	missense	SNM	c.135T>G	p.I45M	45	45	0.547945	0	73	91	1	0.176471
S02521	S02521_chr1:92764687_SNM	RPAP2	chr1	92764687	92764687	+	NM_024813.2	C	T	silent	SNM	c.57C>T	p.C19C	19	19	0.57265	0	117	165	1	0.861111
S02521	S02521_chr1:94953113_SNM	ABCD3	chr1	94953113	94953113	+	NM_002858.3	A	G	missense	SNM	c.913A>G	p.N305D	305	305	0.241379	0	29	42	1	0.166667
S02521	S02521_chr1:116311099_SNM	CASQ2	chr1	116311099	116311099	-	NM_001232.3	C	G	missense	SNM	c.64G>C	p.G22R	22	22	0.5	0	102	141	1	0.0851064
S02521	S02521_chr1:116663642_SNM	MAB21L3	chr1	116663642	116663642	+	NM_152367.2	C	A	missense	SNM	c.138C>A	p.D46E	46	46	0.52	0	50	69	1	0.529412
S02521	S02521_chr1:120384186_SNM	NBPF7	chr1	120384186	120384186	-	NM_001047980.2	G	T	missense	SNM	c.376C>A	p.L126M	126	126	1	0	64	163	1	0.185185
S02521	S02521_chr1:151339284_SNM	SELENBP1	chr1	151339284	151339284	-	NM_001258289.1	T	C	missense	SNM	c.704A>G	p.Q235R	235	235	0.481013	0.00434783	158	230	1	0.52
S02521	S02521_chr1:152330066_SNM	FLG2	chr1	152330066	152330066	-	NM_001014342.2	C	T	missense	SNM	c.196G>A	p.D66N	66	66	0.472973	0	74	122	1	0.521739
S02521	S02521_chr1:154321424_SNM	ATP8B2	chr1	154321424	154321424	+	NM_020452.3	G	C	missense	SNM	c.3502G>C	p.E1168Q	1168	1168	0.477273	0.00425532	132	235	1	0.702703
S02521	S02521_chr1:154474128_SNM	SHE	chr1	154474128	154474128	-	NM_001010846.2	G	A	silent	SNM	c.375C>T	p.A125A	125	125	0.468354	0	158	268	1	0.510204
S02521	S02521_chr1:155220558_SNM	FAM189B	chr1	155220558	155220558	-	NM_006589.2	C	T	missense	SNM	c.1019G>A	p.G340D	340	340	0.465	0.00319489	200	313	1	0.897959
S02521	S02521_chr1:155408787_DNM	ASH1L	chr1	155408787	155408788	-	NM_018489.2	CG	AA	missense	DNM	c.5158_5159delinsTT	p.R1720L	1720	1720	0.487012	0.00873379	77	114	1	0.85
S02521	S02521_chr1:157519347_SNM	FCRL5	chr1	157519347	157519347	-	NM_001195388.1	C	A	splice	SNM	c.52_splice	e3+3	17	17	0.433333	0	30	63	1	0.857143
S02521	S02521_chr1:157551354_SNM	FCRL4	chr1	157551354	157551354	-	NM_031282.2	G	T	missense	SNM	c.1216C>A	p.L406M	406	406	0.508197	0	61	77	1	0.47619
S02521	S02521_chr1:157667169_SNM	FCRL3	chr1	157667169	157667169	-	NM_001320333.1	A	T	missense	SNM	c.605T>A	p.I202K	202	202	0.522727	0	88	112	1	0.4375
S02521	S02521_chr1:167863139_SNM	ADCY10	chr1	167863139	167863139	-	NM_018417.5	T	C	silent	SNM	c.780A>G	p.E260E	260	260	0.359375	0	64	101	1	0.277778
S02521	S02521_chr1:176664951_SNM	PAPPA2	chr1	176664951	176664951	+	NM_020318.2	G	T	missense	SNM	c.2702G>T	p.R901L	901	901	0.511111	0	135	154	1	0.277778
S02521	S02521_chr1:178875966_SNM	RALGPS2	chr1	178875966	178875966	+	NM_152663.4	G	C	missense	SNM	c.1686G>C	p.K562N	562	562	0.538462	0	52	88	1	0.473684
S02521	S02521_chr1:183184713_SNM	LAMC2	chr1	183184713	183184713	+	NM_005562.2	C	T	nonsense	SNM	c.394C>T	p.Q132*	132	132	0.4375	0	128	213	1	0.75
S02521	S02521_chr1:190067548_SNM	BRINP3	chr1	190067548	190067548	-	NM_199051.2	T	A	missense	SNM	c.1901A>T	p.K634M	634	634	0.505376	0	93	103	1	0.62069
S02521	S02521_chr1:192778223_SNM	RGS2	chr1	192778223	192778223	+	NM_002923.3	G	C	missense	SNM	c.22G>C	p.A8P	8	8	0.1	0	140	197	1	0.272727
S02521	S02521_chr1:197009793_SNM	F13B	chr1	197009793	197009793	-	NM_001994.2	G	T	missense	SNM	c.1811C>A	p.P604Q	604	604	0.634146	0	41	65	1	0.529412
S02521	S02521_chr1:197403941_SNM	CRB1	chr1	197403941	197403941	+	NM_201253.2	G	A	missense	SNM	c.2948G>A	p.R983K	983	983	0.478873	0	71	127	1	0.7
S02521	S02521_chr1:204518504_SNM	MDM4	chr1	204518504	204518504	+	NM_002393.4	C	T	silent	SNM	c.1167C>T	p.C389C	389	389	0.545455	0	88	103	1	0.777778
S02521	S02521_chr1:204588156_SNM	LRRN2	chr1	204588156	204588156	-	NM_006338.2	C	T	missense	SNM	c.965G>A	p.R322Q	322	322	0.453184	0	267	343	1	0.951613
S02521	S02521_chr1:205896669_SNM	SLC26A9	chr1	205896669	205896669	-	NM_134325.2	C	A	missense	SNM	c.1166G>T	p.C389F	389	389	0.446281	0	121	173	1	0.741935
S02521	S02521_chr1:208061451_SNM	CD34	chr1	208061451	208061451	-	NM_001773.2	A	T	nonstop	SNM	c.985T>A	p.*329R	329	329	0.483871	0	62	85	1	0.428571
S02521	S02521_chr1:212141242_SNM	INTS7	chr1	212141242	212141242	-	NM_015434.3	C	A	missense	SNM	c.2092G>T	p.A698S	698	698	0.568966	0	58	105	1	0.65
S02521	S02521_chr1:216143995_SNM	USH2A	chr1	216143995	216143995	-	NM_206933.2	G	A	missense	SNM	c.6929C>T	p.T2310M	2310	2310	0.536232	0	69	134	1	0.48
S02521	S02521_chr1:237951386_SNM	RYR2	chr1	237951386	237951386	+	NM_001035.2	C	A	missense	SNM	c.13427C>A	p.P4476Q	4476	4476	0.521739	0	69	124	1	0.2
S02521	S02521_chr1:248202301_SNM	OR2L2	chr1	248202301	248202301	+	NM_001004686.2	C	G	silent	SNM	c.732C>G	p.L244L	244	244	0.468278	0.00205339	331	486	1	0.823529
S02521	S02521_chr1:248487031_SNM	OR2M7	chr1	248487031	248487031	-	NM_001004691.1	G	C	missense	SNM	c.840C>G	p.I280M	280	280	0.464602	0	226	307	1	0.438356
S02521	S02521_chr1:249149762_SNM	ZNF692	chr1	249149762	249149762	-	NM_001136036.2	T	A	missense	SNM	c.969A>T	p.R323S	323	323	0.428571	0.00440529	154	227	1	0.941176
S02521	S02521_chr2:20194167_SNM	MATN3	chr2	20194167	20194167	-	NM_002381.4	G	T	missense	SNM	c.1298C>A	p.T433N	433	433	0.515625	0	64	95	1	0.375
S02521	S02521_chr2:25352884_SNM	EFR3B	chr2	25352884	25352884	+	NM_014971.1	G	A	missense	SNM	c.676G>A	p.E226K	226	226	0.414286	0	70	123	1	0.208333
S02521	S02521_chr2:27480115_SNM	SLC30A3	chr2	27480115	27480115	-	NM_003459.4	C	A	silent	SNM	c.684G>T	p.G228G	228	228	0.587719	0	114	145	1	0.763158
S02521	S02521_chr2:28863836_SNM	PLB1	chr2	28863836	28863836	+	NM_153021.4	A	T	missense	SNM	c.4142A>T	p.H1381L	1381	1381	0.45283	0	159	217	1	0.469388
S02521	S02521_chr2:29247070_SNM	FAM179A	chr2	29247070	29247070	+	NM_199280.2	C	T	silent	SNM	c.1683C>T	p.A561A	561	561	0.508982	0	167	231	1	0.734694
S02521	S02521_chr2:31595215_SNM	XDH	chr2	31595215	31595215	-	NM_000379.3	G	A	missense	SNM	c.1735C>T	p.P579S	579	579	0.48	0	175	268	1	0.272727
S02521	S02521_chr2:40656850_SNM	SLC8A1	chr2	40656850	40656850	-	NM_021097.2	G	C	missense	SNM	c.571C>G	p.P191A	191	191	0.418605	0	43	83	1	0.636364
S02521	S02521_chr2:47641511_SNM	MSH2	chr2	47641511	47641511	+	NM_000251.2	A	G	missense	SNM	c.896A>G	p.Y299C	299	299	0.491525	0	59	86	1	0.380952
S02521	S02521_chr2:72562112_SNM	EXOC6B	chr2	72562112	72562112	-	NM_001321729.1	C	A	missense	SNM	c.2160G>T	p.E720D	720	720	0.384615	0	39	45	1	0.5
S02521	S02521_chr2:79384410_SNM	REG3A	chr2	79384410	79384410	-	NM_138938.2	C	A	missense	SNM	c.470G>T	p.R157M	157	157	0.582278	0	79	109	1	0.533333
S02521	S02521_chr2:80782871_SNM	CTNNA2	chr2	80782871	80782871	+	NM_001282597.2	G	A	missense	SNM	c.1594G>A	p.D532N	532	532	0.446809	0	94	148	1	0.909091
S02521	S02521_chr2:100055523_SNM	REV1	chr2	100055523	100055523	-	NM_001321454.1	G	A	silent	SNM	c.753C>T	p.S251S	251	251	0.535714	0	56	79	1	0.875
S02521	S02521_chr2:101591977_SNM	NPAS2	chr2	101591977	101591977	+	NM_002518.3	C	T	missense	SNM	c.1340C>T	p.T447I	447	447	0.511945	0	293	405	1	0.376147
S02521	S02521_chr2:103281631_SNM	SLC9A2	chr2	103281631	103281631	+	NM_003048.5	G	C	missense	SNM	c.826G>C	p.A276P	276	276	0.40367	0	109	160	1	0.571429
S02521	S02521_chr2:120980353_SNM	TMEM185B	chr2	120980353	120980353	-	NM_024121.2	C	A	missense	SNM	c.200G>T	p.R67L	67	67	0.501873	0	266	410	1	0.74026
S02521	S02521_chr2:131890516_SNM	PLEKHB2	chr2	131890516	131890516	+	NM_001267062.1	G	T	silent	SNM	c.375G>T	p.V125V	125	125	0.53211	0	109	145	1	0.487179
S02521	S02521_chr2:132120732_SNM	WTH3DI	chr2	132120732	132120732	-	NM_001077637.1	T	C	missense	SNM	c.562A>G	p.M188V	188	188	0.461078	0	167	212	1	0.4
S02521	S02521_chr2:136566240_SNM	LCT	chr2	136566240	136566240	-	NM_002299.3	T	C	missense	SNM	c.3677A>G	p.Y1226C	1226	1226	0.479798	0	198	215	1	0.979167
S02521	S02521_chr2:141298650_SNM	LRP1B	chr2	141298650	141298650	-	NM_018557.2	C	A	missense	SNM	c.7405G>T	p.A2469S	2469	2469	0.477273	0	44	82	1	0.235294
S02521	S02521_chr2:142238103_SNM	LRP1B	chr2	142238103	142238103	-	NM_018557.2	C	A	splice	SNM	c.206_splice	e4-1	68	68	0.528302	0	53	107	1	0.333333
S02521	S02521_chr2:152727063_SNM	CACNB4	chr2	152727063	152727063	-	NM_001330113.1	C	T	missense	SNM	c.607G>A	p.V203I	203	203	0.510204	0.0047619	147	210	1	0.923077
S02521	S02521_chr2:160086261_SNM	TANC1	chr2	160086261	160086261	+	NM_033394.2	G	C	missense	SNM	c.4324G>C	p.E1442Q	1442	1442	0.898876	0	89	207	1	0.95122
S02521	S02521_chr2:163292078_SNM	KCNH7	chr2	163292078	163292078	-	NM_033272.3	A	T	silent	SNM	c.1584T>A	p.T528T	528	528	0.853659	0	41	111	1	0.346154
S02521	S02521_chr2:167262450_SNM	SCN7A	chr2	167262450	167262450	-	NM_002976.3	G	T	missense	SNM	c.4689C>A	p.D1563E	1563	1563	0.12766	0	47	162	1	0.5
S02521	S02521_chr2:170402765_SNM	FASTKD1	chr2	170402765	170402765	-	NM_001322046.1	T	A	missense	SNM	c.1664A>T	p.D555V	555	555	0.888889	0	18	66	1	0.6
S02521	S02521_chr2:179395620_SNM	TTN	chr2	179395620	179395620	-	NM_001267550.2	A	C	missense	SNM	c.105722T>G	p.V35241G	35241	35241	0.157143	0.00492611	70	203	1	0.833333
S02521	S02521_chr2:179475861_SNM	TTN	chr2	179475861	179475861	-	NM_001267550.2	C	T	missense	SNM	c.50995G>A	p.D16999N	16999	16999	0.865385	0	52	93	1	0.8
S02521	S02521_chr2:179615549_SNM	TTN	chr2	179615549	179615549	-	NM_133379.4	C	A	nonsense	SNM	c.11578G>T	p.E3860*	3860	3860	0.84375	0	32	107	1	0.928571
S02521	S02521_chr2:189859781_DNM	COL3A1	chr2	189859781	189859782	+	NM_000090.3	GG	TT	missense	DNM	c.1465_1466delinsTT	p.G489L	489	489	0.857143	0.0144958	28	69	1	0.714286
S02521	S02521_chr2:196581541_SNM	SLC39A10	chr2	196581541	196581541	+	NM_001127257.1	A	G	missense	SNM	c.1877A>G	p.H626R	626	626	0.0537634	0.00469484	93	213	1	0.666667
S02521	S02521_chr2:210849599_SNM	UNC80	chr2	210849599	210849599	+	NM_032504.1	G	T	missense	SNM	c.9079G>T	p.D3027Y	3027	3027	0.576271	0	59	95	1	1
S02521	S02521_chr2:220309435_SNM	SPEG	chr2	220309435	220309435	+	NM_005876.4	G	T	missense	SNM	c.449G>T	p.R150L	150	150	0.496894	0	161	206	1	0.666667
S02521	S02521_chr2:220437194_SNM	INHA	chr2	220437194	220437194	+	NM_002191.3	T	A	missense	SNM	c.98T>A	p.V33E	33	33	0.480519	0	77	93	1	0.85
S02521	S02521_chr2:227942704_SNM	COL4A4	chr2	227942704	227942704	-	NM_000092.4	T	A	silent	SNM	c.1893A>T	p.G631G	631	631	0.508772	0.0126582	57	79	1	0.318182
S02521	S02521_chr2:228116083_SNM	COL4A3	chr2	228116083	228116083	+	NM_000091.4	C	T	missense	SNM	c.641C>T	p.P214L	214	214	0.259259	0	27	41	1	0.75
S02521	S02521_chr2:232104675_SNM	ARMC9	chr2	232104675	232104675	+	NM_001271466.2	A	G	missense	SNM	c.800A>G	p.Q267R	267	267	0.458333	0	192	299	1	0.692308
S02521	S02521_chr2:234112973_SNM	INPP5D	chr2	234112973	234112973	+	NM_001017915.2	C	G	missense	SNM	c.3096C>G	p.S1032R	1032	1032	0.453074	0	309	420	1	0.573034
S02521	S02521_chr2:239010680_SNM	ESPNL	chr2	239010680	239010680	+	NM_194312.3	G	T	silent	SNM	c.393G>T	p.T131T	131	131	0.712121	0	66	96	1	0.382353
S02521	S02521_chr2:241810083_SNM	AGXT	chr2	241810083	241810083	+	NM_000030.2	C	A	silent	SNM	c.381C>A	p.T127T	127	127	0.43038	0	79	114	1	0.888889
S02521	S02521_chr3:9776128_SNM	BRPF1	chr3	9776128	9776128	+	NM_001003694.1	G	T	missense	SNM	c.304G>T	p.D102Y	102	102	1	0	123	315	1	0.447059
S02521	S02521_chr3:14861751_SNM	FGD5	chr3	14861751	14861751	+	NM_152536.3	G	T	silent	SNM	c.1173G>T	p.G391G	391	391	1	0	101	230	1	0.328947
S02521	S02521_chr3:40529352_SNM	ZNF619	chr3	40529352	40529352	+	NM_001145082.2	A	C	missense	SNM	c.1471A>C	p.T491P	491	491	1	0	47	111	1	0.566667
S02521	S02521_chr3:48620595_SNM	COL7A1	chr3	48620595	48620595	-	NM_000094.3	C	G	missense	SNM	c.4447G>C	p.G1483R	1483	1483	1	0.00398406	119	251	1	0.265957
S02521	S02521_chr3:49050724_SNM	WDR6	chr3	49050724	49050724	+	NM_018031.4	G	T	missense	SNM	c.1847G>T	p.G616V	616	616	1	0	74	214	1	0.608696
S02521	S02521_chr3:57430927_SNM	DNAH12	chr3	57430927	57430927	-	NM_001291661.1	A	G	missense	SNM	c.4399T>C	p.Y1467H	1467	1467	1	0	21	66	1	0.166667
S02521	S02521_chr3:64617583_SNM	ADAMTS9	chr3	64617583	64617583	-	NM_182920.1	C	T	missense	SNM	c.2194G>A	p.V732I	732	732	1	0	35	114	1	0.129032
S02521	S02521_chr3:73434827_SNM	PDZRN3	chr3	73434827	73434827	-	NM_015009.2	A	T	missense	SNM	c.1628T>A	p.L543Q	543	543	1	0	47	137	1	0.119048
S02521	S02521_chr3:97806339_SNM	OR5AC2	chr3	97806339	97806339	+	NM_054106.1	C	G	missense	SNM	c.323C>G	p.S108C	108	108	0.572727	0	110	172	1	0.75
S02521	S02521_chr3:98110454_SNM	OR5K3	chr3	98110454	98110454	+	NM_001005516.1	G	A	missense	SNM	c.945G>A	p.M315I	315	315	0.3	0	10	12	0	0
S02521	S02521_chr3:98188704_SNM	OR5K1	chr3	98188704	98188704	+	NM_001004736.3	A	G	missense	SNM	c.284A>G	p.Y95C	95	95	0.488806	0.00246914	268	405	1	0.505747
S02521	S02521_chr3:101066887_SNM	SENP7	chr3	101066887	101066887	-	NM_020654.4	T	A	missense	SNM	c.1666A>T	p.N556Y	556	556	0.611111	0	54	98	1	0.137931
S02521	S02521_chr3:110912221_SNM	NECTIN3	chr3	110912221	110912221	+	NM_001243288.1	G	T	missense	SNM	c.1459G>T	p.V487L	487	487	0.413043	0	46	65	1	0.0555556
S02521	S02521_chr3:120054798_DNM	LRRC58	chr3	120054798	120054799	-	NM_001099678.1	AA	GC	missense	DNM	c.502_503delinsGC	p.L168A	168	168	0.495102	0	49	63	1	0.0909091
S02521	S02521_chr3:126260895_SNM	CHST13	chr3	126260895	126260895	+	NM_152889.2	A	T	missense	SNM	c.500A>T	p.Y167F	167	167	0.480392	0.00178253	408	561	1	0.689655
S02521	S02521_chr3:128204980_SNM	GATA2	chr3	128204980	128204980	-	NM_001145661.1	C	A	missense	SNM	c.461G>T	p.S154I	154	154	0.425	0	80	99	1	0.416667
S02521	S02521_chr3:130282234_SNM	COL6A6	chr3	130282234	130282234	+	NM_001102608.1	A	G	silent	SNM	c.387A>G	p.K129K	129	129	0.410959	0	146	202	1	0.764706
S02521	S02521_chr3:130368262_SNM	COL6A6	chr3	130368262	130368262	+	NM_001102608.1	G	A	silent	SNM	c.5589G>A	p.T1863T	1863	1863	0.43554	0.003125	287	320	1	0.736111
S02521	S02521_chr3:132350303_SNM	ACAD11	chr3	132350303	132350303	-	NM_032169.4	C	A	silent	SNM	c.723G>T	p.L241L	241	241	0.307692	0	52	81	1	0.230769
S02521	S02521_chr3:133494443_SNM	TF	chr3	133494443	133494443	+	NM_001063.3	G	T	missense	SNM	c.1854G>T	p.K618N	618	618	0.446429	0	56	73	1	0.190476
S02521	S02521_chr3:134670789_SNM	EPHB1	chr3	134670789	134670789	+	NM_004441.4	G	T	missense	SNM	c.700G>T	p.V234L	234	234	0.476636	0	107	159	1	0.888889
S02521	S02521_chr3:138186985_SNM	ESYT3	chr3	138186985	138186985	+	NM_001322831.1	C	A	missense	SNM	c.1257C>A	p.H419Q	419	419	0.49711	0	173	222	1	0.508772
S02521	S02521_chr3:150908716_SNM	MED12L	chr3	150908716	150908716	+	NM_053002.5	G	A	missense	SNM	c.1966G>A	p.E656K	656	656	0.401961	0	102	136	1	0.322581
S02521	S02521_chr3:170150431_SNM	CLDN11	chr3	170150431	170150431	+	NM_005602.5	G	A	missense	SNM	c.511G>A	p.G171S	171	171	0.471483	0	263	343	1	0.69863
S02521	S02521_chr3:184295590_SNM	EPHB3	chr3	184295590	184295590	+	NM_004443.3	A	G	missense	SNM	c.1624A>G	p.T542A	542	542	0.283784	0	444	461	1	0.8
S02521	S02521_chr3:186572157_SNM	ADIPOQ	chr3	186572157	186572157	+	NM_004797.3	C	T	silent	SNM	c.399C>T	p.T133T	133	133	0.311881	0	202	186	1	0.8
S02521	S02521_chr3:187003783_SNM	MASP1	chr3	187003783	187003783	-	NM_139125.3	C	T	missense	SNM	c.67G>A	p.E23K	23	23	0.671642	0	134	132	1	0.730769
S02521	S02521_chr3:195511454_SNM	MUC4	chr3	195511454	195511454	-	NM_018406.6	C	A	missense	SNM	c.6997G>T	p.D2333Y	2333	2333	0.218487	0	714	703	1	0.529412
S02521	S02521_chr3:195511592_SNM	MUC4	chr3	195511592	195511592	-	NM_018406.6	T	A	missense	SNM	c.6859A>T	p.T2287S	2287	2287	0.741667	0.00211416	360	473	1	0.828767
S02521	S02521_chr3:196612365_SNM	SENP5	chr3	196612365	196612365	+	NM_152699.4	A	G	missense	SNM	c.313A>G	p.I105V	105	105	0.264463	0	121	105	1	0.454545
S02521	S02521_chr4:1397271_SNM	NKX1-1	chr4	1397271	1397271	-	NM_001290079.1	G	T	missense	SNM	c.796C>A	p.P266T	266	266	0.413793	0	87	95	1	0.2
S02521	S02521_chr4:9250479_SNM	USP17L18	chr4	9250479	9250479	+	NM_001256859.1	C	A	missense	SNM	c.124C>A	p.P42T	42	42	0.714286	0	14	15	1	0
S02521	S02521_chr4:10080626_SNM	WDR1	chr4	10080626	10080626	-	NM_017491.3	C	A	splice	SNM	c.1285_splice	e13-1	428	428	0.452632	0.00847458	95	118	1	0.075
S02521	S02521_chr4:10447286_SNM	ZNF518B	chr4	10447286	10447286	-	NM_053042.2	T	A	nonsense	SNM	c.667A>T	p.K223*	223	223	0.45679	0	162	195	1	0.804878
S02521	S02521_chr4:20568885_SNM	SLIT2	chr4	20568885	20568885	+	NM_004787.3	G	T	missense	SNM	c.2726G>T	p.G909V	909	909	0.5	0	64	85	1	0.0322581
S02521	S02521_chr4:57180415_SNM	KIAA1211	chr4	57180415	57180415	+	NM_020722.1	G	A	silent	SNM	c.747G>A	p.E249E	249	249	0.519608	0	102	127	1	0.472222
S02521	S02521_chr4:71509860_SNM	ENAM	chr4	71509860	71509860	+	NM_031889.2	C	G	missense	SNM	c.2717C>G	p.T906S	906	906	0.488889	0.00740741	90	135	1	0.913043
S02521	S02521_chr4:88584223_DNM	DMP1	chr4	88584223	88584224	+	NM_004407.3	GG	CT	missense	DNM	c.1293_1294delinsCT	p.EG431_432DC	431	432	0.521956	0.00598889	137	166	1	0.333333
S02521	S02521_chr4:104116284_SNM	CENPE	chr4	104116284	104116284	-	NM_001813.2	C	G	missense	SNM	c.464G>C	p.R155P	155	155	0.380282	0	71	108	1	0.8
S02521	S02521_chr4:109667651_SNM	ETNPPL	chr4	109667651	109667651	-	NM_031279.3	C	A	nonsense	SNM	c.1207G>T	p.G403*	403	403	0.511628	0	43	66	1	0.571429
S02521	S02521_chr4:109780889_SNM	COL25A1	chr4	109780889	109780889	-	NM_198721.3	C	T	missense	SNM	c.1243G>A	p.G415S	415	415	0.378788	0	66	122	1	0.5625
S02521	S02521_chr4:123336553_SNM	ADAD1	chr4	123336553	123336553	+	NM_139243.3	T	C	silent	SNM	c.1269T>C	p.D423D	423	423	0.536232	0	69	133	1	0.37037
S02521	S02521_chr4:123664281_SNM	BBS12	chr4	123664281	123664281	+	NM_152618.2	G	T	missense	SNM	c.1234G>T	p.V412F	412	412	0.556818	0	88	115	1	0.484848
S02521	S02521_chr4:125599834_SNM	ANKRD50	chr4	125599834	125599834	-	NM_020337.2	T	C	missense	SNM	c.739A>G	p.T247A	247	247	0.588235	0	34	81	0	0
S02521	S02521_chr4:126373736_SNM	FAT4	chr4	126373736	126373736	+	NM_001291303.1	G	C	silent	SNM	c.11571G>C	p.A3857A	3857	3857	0.468354	0	79	93	1	0.275862
S02521	S02521_chr4:126402675_SNM	FAT4	chr4	126402675	126402675	+	NM_001291303.1	G	A	splice	SNM	c.12605_splice	e15-1	4201	4201	0.535211	0	71	113	1	0.151515
S02521	S02521_chr4:126412155_SNM	FAT4	chr4	126412155	126412155	+	NM_001291303.1	G	T	missense	SNM	c.14184G>T	p.R4728S	4728	4728	0.513043	0	115	157	1	0.84375
S02521	S02521_chr4:140265446_SNM	NAA15	chr4	140265446	140265446	+	NM_057175.3	C	T	missense	SNM	c.644C>T	p.T215I	215	215	0.472222	0	36	66	1	0.307692
S02521	S02521_chr4:144618034_SNM	FREM3	chr4	144618034	144618034	-	NM_001168235.1	G	C	silent	SNM	c.3795C>G	p.T1265T	1265	1265	0.530488	0	164	231	1	0.553571
S02521	S02521_chr4:146859517_SNM	ZNF827	chr4	146859517	146859517	-	NM_001306215.1	G	T	missense	SNM	c.43C>A	p.H15N	15	15	0.355556	0	45	61	0	0
S02521	S02521_chr4:164394489_SNM	TKTL2	chr4	164394489	164394489	-	NM_032136.4	G	A	missense	SNM	c.398C>T	p.A133V	133	133	0.551181	0.00456621	127	219	1	0.944444
S02521	S02521_chr4:164534520_SNM	MARCH1	chr4	164534520	164534520	-	NM_001166373.1	G	A	missense	SNM	c.188C>T	p.A63V	63	63	0.434783	0	92	154	1	0.818182
S02521	S02521_chr4:165962564_SNM	TRIM60	chr4	165962564	165962564	+	NM_152620.2	C	A	missense	SNM	c.1340C>A	p.A447D	447	447	0.473684	0	76	84	1	0.44
S02521	S02521_chr4:183672991_SNM	TENM3	chr4	183672991	183672991	+	NM_001080477.3	C	A	missense	SNM	c.3668C>A	p.P1223Q	1223	1223	0.530973	0	113	176	1	0.5
S02521	S02521_chr4:185694825_DNM	ACSL1	chr4	185694825	185694826	-	NM_001286708.1	CC	AA	missense	DNM	c.832_833delinsTT	p.G278L	278	278	0.376024	0	62	77	1	0.6
S02521	S02521_chr4:188924219_SNM	ZFP42	chr4	188924219	188924219	+	NM_001304358.1	G	T	silent	SNM	c.258G>T	p.L86L	86	86	0.448276	0	116	145	1	0.575758
S02521	S02521_chr5:1034943_SNM	NKD2	chr5	1034943	1034943	+	NM_033120.3	A	T	nonsense	SNM	c.499A>T	p.K167*	167	167	0.702128	0.00724638	141	138	1	0.394366
S02521	S02521_chr5:11159765_SNM	CTNND2	chr5	11159765	11159765	-	NM_001332.3	T	G	missense	SNM	c.2082A>C	p.E694D	694	694	0.638393	0	224	217	1	0.833333
S02521	S02521_chr5:13751337_SNM	DNAH5	chr5	13751337	13751337	-	NM_001369.2	C	A	missense	SNM	c.11061G>T	p.L3687F	3687	3687	0.69697	0	66	74	1	0.0697674
S02521	S02521_chr5:26915782_SNM	CDH9	chr5	26915782	26915782	-	NM_016279.3	G	T	missense	SNM	c.479C>A	p.T160K	160	160	0.241379	0.00862069	116	116	1	1
S02521	S02521_chr5:32255852_SNM	MTMR12	chr5	32255852	32255852	-	NM_001040446.2	G	A	missense	SNM	c.736C>T	p.P246S	246	246	0.293651	0	126	122	1	0.423077
S02521	S02521_chr5:34826535_SNM	RAI14	chr5	34826535	34826535	+	NM_001145525.1	A	T	missense	SNM	c.2759A>T	p.Q920L	920	920	0.643939	0	132	132	1	0.287879
S02521	S02521_chr5:39342223_SNM	C9	chr5	39342223	39342223	-	NM_001737.4	C	G	missense	SNM	c.153G>C	p.W51C	51	51	0.442105	0	95	191	1	0.75
S02521	S02521_chr5:53467678_SNM	ARL15	chr5	53467678	53467678	-	NM_019087.2	A	T	silent	SNM	c.129T>A	p.S43S	43	43	0.473684	0.00909091	95	110	1	0.451613
S02521	S02521_chr5:53751806_SNM	HSPB3	chr5	53751806	53751806	+	NM_006308.2	C	A	missense	SNM	c.187C>A	p.P63T	63	63	0.51	0	200	309	1	0.645161
S02521	S02521_chr5:63256404_SNM	HTR1A	chr5	63256404	63256404	-	NM_000524.3	C	A	missense	SNM	c.1143G>T	p.L381F	381	381	0.474178	0	213	294	1	0.803571
S02521	S02521_chr5:80083459_SNM	MSH3	chr5	80083459	80083459	+	NM_002439.4	G	T	silent	SNM	c.2511G>T	p.L837L	837	837	0.348485	0	66	133	1	0.277778
S02521	S02521_chr5:88044909_SNM	MEF2C	chr5	88044909	88044909	-	NM_001193347.1	C	A	silent	SNM	c.669G>T	p.T223T	223	223	0.485149	0	101	136	1	0.53125
S02521	S02521_chr5:110459578_SNM	WDR36	chr5	110459578	110459578	+	NM_139281.2	G	T	missense	SNM	c.2392G>T	p.V798L	798	798	0.436364	0	55	72	1	0.714286
S02521	S02521_chr5:127680174_SNM	FBN2	chr5	127680174	127680174	-	NM_001999.3	C	A	silent	SNM	c.3246G>T	p.G1082G	1082	1082	0.419355	0	62	108	1	0.3
S02521	S02521_chr5:128302080_SNM	SLC27A6	chr5	128302080	128302080	+	NM_001317984.1	G	A	missense	SNM	c.250G>A	p.D84N	84	84	0.496063	0	127	147	1	0.657895
S02521	S02521_chr5:132197493_SNM	GDF9	chr5	132197493	132197493	-	NM_005260.5	C	A	missense	SNM	c.1153G>T	p.D385Y	385	385	0.513274	0	113	136	1	0.757576
S02521	S02521_chr5:135287018_SNM	LECT2	chr5	135287018	135287018	-	NM_002302.2	A	G	silent	SNM	c.183T>C	p.S61S	61	61	0.45614	0.0113636	57	88	1	0.0833333
S02521	S02521_chr5:136476303_SNM	SPOCK1	chr5	136476303	136476303	-	NM_004598.3	C	A	missense	SNM	c.313G>T	p.A105S	105	105	0.52	0	75	112	1	0.625
S02521	S02521_chr5:137027980_SNM	KLHL3	chr5	137027980	137027980	-	NM_017415.2	A	T	missense	SNM	c.520T>A	p.Y174N	174	174	0.37037	0	54	51	1	0.176471
S02521	S02521_chr5:140048483_SNM	WDR55	chr5	140048483	140048483	+	NM_017706.4	G	T	missense	SNM	c.568G>T	p.G190C	190	190	0.502538	0	197	239	1	0.903846
S02521	S02521_chr5:140181378_SNM	PCDHA3	chr5	140181378	140181378	+	NM_018906.2	A	T	missense	SNM	c.596A>T	p.N199I	199	199	0.583333	0.00854701	72	117	1	0.354839
S02521	S02521_chr5:140530535_SNM	PCDHB6	chr5	140530535	140530535	+	NM_018939.3	G	T	missense	SNM	c.697G>T	p.D233Y	233	233	0.465455	0	275	355	1	0.939394
S02521	S02521_chr5:140554572_SNM	PCDHB7	chr5	140554572	140554572	+	NM_018940.3	C	T	missense	SNM	c.2156C>T	p.P719L	719	719	0.215278	0	144	209	1	0.823529
S02521	S02521_chr5:140562380_SNM	PCDHB16	chr5	140562380	140562380	+	NM_020957.3	G	A	silent	SNM	c.246G>A	p.G82G	82	82	0.518987	0	79	118	1	0.863636
S02521	S02521_chr5:140568334_SNM	PCDHB9	chr5	140568334	140568334	+	NM_019119.4	C	A	missense	SNM	c.1442C>A	p.A481E	481	481	0.465116	0	258	379	1	1
S02521	S02521_chr5:140573220_DNM	PCDHB10	chr5	140573220	140573221	+	NM_018930.3	GG	CC	missense	DNM	c.1095_1096delinsCC	p.A366P	366	366	0.485206	0.00621118	136	161	1	0.7
S02521	S02521_chr5:140590687_SNM	PCDHB12	chr5	140590687	140590687	+	NM_018932.3	G	T	silent	SNM	c.2208G>T	p.L736L	736	736	0.467391	0.0111111	92	90	1	0.653846
S02521	S02521_chr5:140718577_SNM	PCDHGA2	chr5	140718577	140718577	+	NM_018915.3	G	T	silent	SNM	c.39G>T	p.L13L	13	13	0.502994	0.00383142	167	261	1	0.423729
S02521	S02521_chr5:140725743_SNM	PCDHGA3	chr5	140725743	140725743	+	NM_018916.3	A	G	missense	SNM	c.2143A>G	p.R715G	715	715	0.491379	0	232	363	1	0.9
S02521	S02521_chr5:140784293_SNM	PCDHGA9	chr5	140784293	140784293	+	NM_018921.2	G	T	missense	SNM	c.1774G>T	p.V592L	592	592	0.440171	0.00309598	234	323	1	0.514706
S02521	S02521_chr5:140865411_SNM	PCDHGC4	chr5	140865411	140865411	+	NM_018928.2	G	T	missense	SNM	c.671G>T	p.G224V	224	224	0.559322	0	236	315	1	0.913043
S02521	S02521_chr5:149213035_SNM	PPARGC1B	chr5	149213035	149213035	+	NM_133263.3	A	T	missense	SNM	c.1399A>T	p.R467W	467	467	0.436893	0	103	169	1	0.451613
S02521	S02521_chr5:149374447_SNM	TIGD6	chr5	149374447	149374447	-	NM_001243253.1	C	A	missense	SNM	c.1465G>T	p.A489S	489	489	0.433333	0	60	72	1	1
S02521	S02521_chr5:154395925_SNM	KIF4B	chr5	154395925	154395925	+	NM_001099293.2	G	C	missense	SNM	c.2506G>C	p.D836H	836	836	0.555556	0	117	125	1	0.857143
S02521	S02521_chr5:169502993_SNM	DOCK2	chr5	169502993	169502993	+	NM_004946.2	G	T	missense	SNM	c.4771G>T	p.V1591L	1591	1591	0.35	0	60	69	1	0.75
S02521	S02521_chr5:171303352_SNM	FBXW11	chr5	171303352	171303352	-	NM_012300.2	G	A	silent	SNM	c.1095C>T	p.A365A	365	365	0.513514	0	74	125	1	0.652174
S02521	S02521_chr5:172745009_SNM	STC2	chr5	172745009	172745009	-	NM_003714.2	G	T	missense	SNM	c.750C>A	p.S250R	250	250	0.41	0	100	127	1	0.782609
S02521	S02521_chr5:174151797_SNM	MSX2	chr5	174151797	174151797	+	NM_002449.4	G	A	silent	SNM	c.135G>A	p.L45L	45	45	0.5	0	82	110	1	0.952381
S02521	S02521_chr5:176721130_SNM	NSD1	chr5	176721130	176721130	+	NM_022455.4	C	G	missense	SNM	c.6761C>G	p.P2254R	2254	2254	0.338462	0	130	171	1	0.692308
S02521	S02521_chr6:348198_SNM	DUSP22	chr6	348198	348198	+	NM_001286555.1	C	G	missense	SNM	c.359C>G	p.A120G	120	120	0.249292	0.00185185	353	540	1	0.76
S02521	S02521_chr6:1314044_SNM	FOXQ1	chr6	1314044	1314044	+	NM_033260.3	G	T	missense	SNM	c.1105G>T	p.G369C	369	369	0.478261	0	23	29	1	0.222222
S02521	S02521_chr6:17292135_SNM	RBM24	chr6	17292135	17292135	+	NM_001143942.1	G	T	missense	SNM	c.496G>T	p.A166S	166	166	0.5	0	106	163	1	0.65625
S02521	S02521_chr6:27279051_SNM	POM121L2	chr6	27279051	27279051	-	NM_033482.3	G	A	missense	SNM	c.899C>T	p.P300L	300	300	0.490566	0	106	147	1	0.925926
S02521	S02521_chr6:31710908_SNM	MSH5	chr6	31710908	31710908	+	NM_172165.3	A	G	missense	SNM	c.376A>G	p.K126E	126	126	0.545455	0	110	137	1	0.818182
S02521	S02521_chr6:32029423_SNM	TNXB	chr6	32029423	32029423	-	NM_019105.6	C	A	missense	SNM	c.7243G>T	p.G2415W	2415	2415	0.458015	0	131	200	1	0.714286
S02521	S02521_chr6:32065628_SNM	TNXB	chr6	32065628	32065628	-	NM_019105.6	C	G	silent	SNM	c.348G>C	p.G116G	116	116	0.462963	0	108	170	1	0.428571
S02521	S02521_chr6:32609784_SNM	HLA-DQA1	chr6	32609784	32609784	+	NM_002122.3	G	T	missense	SNM	c.367G>T	p.V123L	123	123	0.247059	0	170	237	1	0.75
S02521	S02521_chr6:32903337_SNM	HLA-DMB	chr6	32903337	32903337	-	NM_002118.4	T	A	missense	SNM	c.715A>T	p.S239C	239	239	0.442857	0	70	86	1	0.631579
S02521	S02521_chr6:36298023_SNM	C6orf222	chr6	36298023	36298023	-	NM_001010903.4	G	A	missense	SNM	c.445C>T	p.H149Y	149	149	0.527094	0.00347222	203	288	1	0.910714
S02521	S02521_chr6:52329912_SNM	EFHC1	chr6	52329912	52329912	+	NM_018100.3	A	T	missense	SNM	c.1136A>T	p.Q379L	379	379	0.627907	0	43	57	1	0.0384615
S02521	S02521_chr6:56483645_SNM	DST	chr6	56483645	56483645	-	NM_001723.5	C	A	missense	SNM	c.5187G>T	p.E1729D	1729	1729	0.541667	0	96	125	1	0.444444
S02521	S02521_chr6:63991003_SNM	LGSN	chr6	63991003	63991003	-	NM_016571.2	T	A	silent	SNM	c.453A>T	p.P151P	151	151	0.519481	0	77	117	1	0.818182
S02521	S02521_chr6:70778315_SNM	COL19A1	chr6	70778315	70778315	+	NM_001858.5	G	T	missense	SNM	c.1171G>T	p.G391C	391	391	0.551724	0	29	50	1	0.777778
S02521	S02521_chr6:74476566_SNM	CD109	chr6	74476566	74476566	+	NM_133493.4	A	G	missense	SNM	c.1417A>G	p.R473G	473	473	0.37931	0	58	90	1	1
S02521	S02521_chr6:82910409_SNM	IBTK	chr6	82910409	82910409	-	NM_015525.3	C	A	missense	SNM	c.2807G>T	p.R936I	936	936	0.557377	0	61	77	1	0.478261
S02521	S02521_chr6:89909132_SNM	GABRR1	chr6	89909132	89909132	-	NM_002042.4	A	G	silent	SNM	c.297T>C	p.V99V	99	99	0.514085	0	142	189	1	0.738095
S02521	S02521_chr6:100061915_SNM	PRDM13	chr6	100061915	100061915	+	NM_021620.3	G	C	missense	SNM	c.1404G>C	p.E468D	468	468	0.531381	0	239	325	1	0.788732
S02521	S02521_chr6:112021307_SNM	FYN	chr6	112021307	112021307	-	NM_002037.5	C	T	missense	SNM	c.862G>A	p.G288S	288	288	0.448276	0	174	218	1	0.591837
S02521	S02521_chr6:116441624_SNM	COL10A1	chr6	116441624	116441624	-	NM_000493.3	G	T	missense	SNM	c.1655C>A	p.S552Y	552	552	0.556962	0	79	120	1	0.913043
S02521	S02521_chr6:118786660_SNM	CEP85L	chr6	118786660	118786660	-	NM_001178035.1	C	G	missense	SNM	c.2335G>C	p.V779L	779	779	0.453125	0.00970874	64	103	1	0.115385
S02521	S02521_chr6:119628094_SNM	MAN1A1	chr6	119628094	119628094	-	NM_005907.3	T	C	missense	SNM	c.667A>G	p.I223V	223	223	0.466019	0	103	156	1	0.655172
S02521	S02521_chr6:125569460_SNM	TPD52L1	chr6	125569460	125569460	+	NM_001318903.1	C	T	missense	SNM	c.317C>T	p.A106V	106	106	0.465909	0	88	137	1	0.576923
S02521	S02521_chr6:127796504_SNM	SOGA3	chr6	127796504	127796504	-	NM_001012279.2	G	C	missense	SNM	c.2667C>G	p.I889M	889	889	0.516	0	250	303	1	0.554217
S02521	S02521_chr6:130761679_SNM	TMEM200A	chr6	130761679	130761679	+	NM_001258276.1	A	G	missense	SNM	c.112A>G	p.K38E	38	38	0.533981	0	103	130	1	0.617647
S02521	S02521_chr6:138752842_SNM	NHSL1	chr6	138752842	138752842	-	NM_020464.1	C	T	silent	SNM	c.2652G>A	p.K884K	884	884	0.5	0	140	160	1	0.555556
S02521	S02521_chr6:146988019_DNM	ADGB	chr6	146988019	146988020	+	NM_024694.3	CC	AA	missense	DNM	c.820_821delinsAA	p.P274K	274	274	0.548387	0.00604279	93	165	1	0.275
S02521	S02521_chr6:152547003_SNM	SYNE1	chr6	152547003	152547003	-	NM_182961.3	T	C	silent	SNM	c.21204A>G	p.E7068E	7068	7068	0.542857	0	35	36	1	0.0555556
S02521	S02521_chr6:159029382_SNM	TMEM181	chr6	159029382	159029382	+	NM_020823.1	T	G	missense	SNM	c.1102T>G	p.S368A	368	368	0.0582524	0	103	298	1	1
S02521	S02521_chr7:803554_SNM	DNAAF5	chr7	803554	803554	+	NM_017802.3	G	A	missense	SNM	c.1726G>A	p.D576N	576	576	0.485507	0	276	386	1	0.55814
S02521	S02521_chr7:2020132_SNM	MAD1L1	chr7	2020132	2020132	-	NM_003550.2	G	C	silent	SNM	c.1461C>G	p.A487A	487	487	0.451613	0	186	250	1	0.527273
S02521	S02521_chr7:12412743_SNM	VWDE	chr7	12412743	12412743	-	NM_001135924.2	C	G	missense	SNM	c.1447G>C	p.A483P	483	483	0.546512	0	86	117	1	0.678571
S02521	S02521_chr7:27283030_SNM	EVX1	chr7	27283030	27283030	+	NM_001989.4	C	A	nonsense	SNM	c.381C>A	p.C127*	127	127	0.455882	0.00321543	204	311	1	0.409091
S02521	S02521_chr7:34977677_SNM	DPY19L1	chr7	34977677	34977677	-	NM_015283.1	C	T	silent	SNM	c.1800G>A	p.V600V	600	600	0.527027	0.0128205	74	78	1	0.5
S02521	S02521_chr7:38304988_SNM	TARP	chr7	38304988	38304988	-	NM_001003806.1	C	T	missense	SNM	c.107G>A	p.G36E	36	36	0.283784	0	222	271	1	0.3125
S02521	S02521_chr7:38433781_SNM	AMPH	chr7	38433781	38433781	-	NM_001635.3	C	A	nonsense	SNM	c.1432G>T	p.G478*	478	478	0.552941	0	85	97	1	0.119048
S02521	S02521_chr7:42065890_SNM	GLI3	chr7	42065890	42065890	-	NM_000168.5	C	A	missense	SNM	c.1150G>T	p.A384S	384	384	0.533981	0	103	226	1	0.896552
S02521	S02521_chr7:43495994_SNM	HECW1	chr7	43495994	43495994	+	NM_015052.4	G	A	missense	SNM	c.2599G>A	p.D867N	867	867	0.578947	0	76	134	1	1
S02521	S02521_chr7:44556487_SNM	NPC1L1	chr7	44556487	44556487	-	NM_013389.2	C	A	missense	SNM	c.3415G>T	p.G1139W	1139	1139	0.493671	0	79	96	1	0.21875
S02521	S02521_chr7:53103780_SNM	POM121L12	chr7	53103780	53103780	+	NM_182595.3	T	A	missense	SNM	c.416T>A	p.I139N	139	139	0.475524	0	143	210	1	0.837838
S02521	S02521_chr7:64167340_SNM	ZNF107	chr7	64167340	64167340	+	NM_001282359.1	G	C	missense	SNM	c.865G>C	p.E289Q	289	289	0.282051	0.00840336	117	119	1	0.941176
S02521	S02521_chr7:88964858_SNM	ZNF804B	chr7	88964858	88964858	+	NM_181646.3	G	T	missense	SNM	c.2562G>T	p.L854F	854	854	0.52459	0	61	87	1	0.6
S02521	S02521_chr7:92733700_DNM	SAMD9	chr7	92733700	92733701	-	NM_017654.3	CC	AA	nonsense	DNM	c.1710_1711delinsTT	p.ME570_571I*	570	571	0.557257	0	70	77	1	0.344828
S02521	S02521_chr7:100075101_SNM	TSC22D4	chr7	100075101	100075101	-	NM_030935.4	C	A	silent	SNM	c.561G>T	p.S187S	187	187	0.464286	0	140	180	1	0.666667
S02521	S02521_chr7:100373159_SNM	ZAN	chr7	100373159	100373159	+	NM_003386.2	G	A	missense	SNM	c.5986G>A	p.D1996N	1996	1996	0.485849	0	212	263	1	0.256098
S02521	S02521_chr7:100634349_SNM	MUC12	chr7	100634349	100634349	+	NM_001164462.1	C	T	missense	SNM	c.505C>T	p.H169Y	169	169	0.438066	0.0021097	331	474	1	0.768293
S02521	S02521_chr7:100695092_SNM	MUC17	chr7	100695092	100695092	+	NM_001040105.1	C	A	silent	SNM	c.12952C>A	p.R4318R	4318	4318	0.531469	0	143	217	1	0.948718
S02521	S02521_chr7:110763570_SNM	LRRN3	chr7	110763570	110763570	+	NM_018334.4	C	A	missense	SNM	c.742C>A	p.L248I	248	248	0.474359	0	78	102	1	0.947368
S02521	S02521_chr7:121653829_SNM	PTPRZ1	chr7	121653829	121653829	+	NM_002851.2	G	A	missense	SNM	c.4729G>A	p.D1577N	1577	1577	0.544304	0	79	118	1	0.954545
S02521	S02521_chr7:121678845_DNM	PTPRZ1	chr7	121678845	121678846	+	NM_002851.2	GG	CT	missense	DNM	c.5404_5405delinsCT	p.G1802L	1802	1802	0.492754	0	69	105	1	0.7
S02521	S02521_chr7:124430652_SNM	C7orf77	chr7	124430652	124430652	-	NM_001024603.1	C	T	silent	SNM	c.27G>A	p.K9K	9	9	0.464286	0	84	107	1	0.857143
S02521	S02521_chr7:132169677_SNM	PLXNA4	chr7	132169677	132169677	-	NM_181775.3	C	A	missense	SNM	c.1467G>T	p.M489I	489	489	0.472973	0	74	111	1	0.944444
S02521	S02521_chr7:135418789_SNM	FAM180A	chr7	135418789	135418789	-	NM_205855.3	G	T	silent	SNM	c.456C>A	p.L152L	152	152	0.595506	0.00840336	89	119	1	0.472222
S02521	S02521_chr7:141873040_SNM	MGAM2	chr7	141873040	141873040	+	NM_001293626.1	G	T	silent	SNM	c.3573G>T	p.R1191R	1191	1191	0.587302	0	126	143	1	0.37037
S02521	S02521_chr7:142749914_SNM	OR6V1	chr7	142749914	142749914	+	NM_001001667.1	C	G	silent	SNM	c.477C>G	p.L159L	159	159	0.493333	0.00299401	225	334	1	0.790323
S02521	S02521_chr7:149417141_SNM	KRBA1	chr7	149417141	149417141	+	NM_001290187.1	C	G	nonsense	SNM	c.182C>G	p.S61*	61	61	0.545455	0	55	94	1	0.111111
S02521	S02521_chr7:149462316_SNM	ZNF467	chr7	149462316	149462316	-	NM_207336.2	G	C	silent	SNM	c.1275C>G	p.P425P	425	425	0.505051	0.00714286	99	140	1	0.5625
S02521	S02521_chr7:150389496_SNM	GIMAP2	chr7	150389496	150389496	+	NM_015660.2	G	T	missense	SNM	c.122G>T	p.S41I	41	41	0.418605	0	129	174	1	1
S02521	S02521_chr7:150883535_SNM	ASB10	chr7	150883535	150883535	-	NM_001142459.1	G	T	silent	SNM	c.528C>A	p.I176I	176	176	0.491228	0	57	70	1	0.75
S02521	S02521_chr7:154379434_SNM	DPP6	chr7	154379434	154379434	+	NM_001290253.1	C	A	silent	SNM	c.702C>A	p.A234A	234	234	0.411348	0	141	184	1	0.414634
S02521	S02521_chr7:157926394_SNM	PTPRN2	chr7	157926394	157926394	-	NM_001308268.1	G	A	missense	SNM	c.1600C>T	p.R534W	534	534	0.506667	0	75	130	1	0.357143
S02521	S02521_chr8:10464744_SNM	RP1L1	chr8	10464744	10464744	-	NM_178857.5	G	T	silent	SNM	c.6864C>A	p.P2288P	2288	2288	0.666667	0	231	213	1	0.587629
S02521	S02521_chr8:22137084_SNM	PIWIL2	chr8	22137084	22137084	+	NM_018068.3	G	T	missense	SNM	c.185G>T	p.G62V	62	62	0.660714	0	112	115	1	0.193548
S02521	S02521_chr8:24774864_SNM	NEFM	chr8	24774864	24774864	+	NM_005382.2	C	A	missense	SNM	c.1496C>A	p.P499H	499	499	0.603175	0	63	78	1	0.652174
S02521	S02521_chr8:25317985_SNM	CDCA2	chr8	25317985	25317985	+	NM_152562.3	T	C	silent	SNM	c.147T>C	p.D49D	49	49	0.690476	0	126	131	1	0.474576
S02521	S02521_chr8:27507252_SNM	SCARA3	chr8	27507252	27507252	+	NM_016240.2	G	T	missense	SNM	c.41G>T	p.C14F	14	14	0.327103	0.0113636	107	88	1	0.4
S02521	S02521_chr8:27905090_SNM	NUGGC	chr8	27905090	27905090	-	NM_001010906.1	C	G	missense	SNM	c.1246G>C	p.D416H	416	416	0.197279	0	147	142	1	0.611111
S02521	S02521_chr8:32621617_SNM	NRG1	chr8	32621617	32621617	+	NM_001322205.1	A	G	silent	SNM	c.1800A>G	p.K600K	600	600	0.339286	0	280	290	1	0.30137
S02521	S02521_chr8:38066542_SNM	BAG4	chr8	38066542	38066542	+	NM_004874.3	G	C	missense	SNM	c.645G>C	p.M215I	215	215	0.281879	0.00729927	149	137	1	0.166667
S02521	S02521_chr8:39678689_DNM	ADAM2	chr8	39678689	39678690	-	NM_001464.4	CC	AT	intron_exon	DNM	c.?	p.?	-1	-1	0.207885	0	62	77	1	0.75
S02521	S02521_chr8:42174329_SNM	IKBKB	chr8	42174329	42174329	+	NM_001556.2	G	T	silent	SNM	c.1032G>T	p.T344T	344	344	0.467213	0.0060241	122	166	1	0.965517
S02521	S02521_chr8:53079501_SNM	ST18	chr8	53079501	53079501	-	NM_014682.2	C	T	missense	SNM	c.1115G>A	p.G372E	372	372	0.517857	0	112	162	1	0.611111
S02521	S02521_chr8:63985557_SNM	TTPA	chr8	63985557	63985557	-	NM_000370.3	C	T	missense	SNM	c.295G>A	p.G99S	99	99	0.492754	0	69	99	1	0.7
S02521	S02521_chr8:67488272_SNM	MYBL1	chr8	67488272	67488272	-	NM_001080416.3	T	C	silent	SNM	c.1440A>G	p.P480P	480	480	0.513043	0.00621118	115	161	1	0.685714
S02521	S02521_chr8:67929934_SNM	PPP1R42	chr8	67929934	67929934	-	NM_001013626.2	G	C	missense	SNM	c.49C>G	p.P17A	17	17	0.414634	0	41	58	1	0.133333
S02521	S02521_chr8:72987622_SNM	TRPA1	chr8	72987622	72987622	-	NM_007332.2	A	G	missense	SNM	c.23T>C	p.M8T	8	8	0.559322	0	59	78	1	0
S02521	S02521_chr8:77620047_SNM	ZFHX4	chr8	77620047	77620047	+	NM_024721.4	C	G	missense	SNM	c.2857C>G	p.Q953E	953	953	0.438596	0	114	123	1	1
S02521	S02521_chr8:81897347_SNM	PAG1	chr8	81897347	81897347	-	NM_018440.3	C	A	missense	SNM	c.540G>T	p.L180F	180	180	0.441176	0.00675676	136	148	1	0.578947
S02521	S02521_chr8:89198753_SNM	MMP16	chr8	89198753	89198753	-	NM_005941.4	C	A	missense	SNM	c.356G>T	p.R119L	119	119	0.521739	0	115	143	1	0.5
S02521	S02521_chr8:109796787_SNM	TMEM74	chr8	109796787	109796787	-	NM_153015.2	C	G	missense	SNM	c.541G>C	p.A181P	181	181	0.456647	0	173	242	1	0.410714
S02521	S02521_chr8:124238821_SNM	C8orf76	chr8	124238821	124238821	-	NM_032847.2	C	A	missense	SNM	c.867G>T	p.R289S	289	289	0.555556	0	72	123	1	0.37931
S02521	S02521_chr8:131793028_SNM	ADCY8	chr8	131793028	131793028	-	NM_001115.2	C	A	missense	SNM	c.3364G>T	p.D1122Y	1122	1122	0.497175	0.00389105	177	257	1	0.466667
S02521	S02521_chr8:135614139_SNM	ZFAT	chr8	135614139	135614139	-	NM_020863.3	G	A	missense	SNM	c.1823C>T	p.A608V	608	608	0.488235	0	170	211	1	0.537037
S02521	S02521_chr8:139158211_SNM	FAM135B	chr8	139158211	139158211	-	NM_015912.3	T	C	silent	SNM	c.3531A>G	p.E1177E	1177	1177	0.578947	0	57	107	1	0.137931
S02521	S02521_chr8:139734315_SNM	COL22A1	chr8	139734315	139734315	-	NM_152888.2	G	T	missense	SNM	c.2265C>A	p.D755E	755	755	0.491124	0	169	193	1	0.729167
S02521	S02521_chr8:139825265_SNM	COL22A1	chr8	139825265	139825265	-	NM_152888.2	G	A	splice	SNM	c.1246_splice	e8-3	415	415	0.494949	0	99	147	1	0.633333
S02521	S02521_chr8:143425736_SNM	TSNARE1	chr8	143425736	143425736	-	NM_145003.4	C	T	silent	SNM	c.336G>A	p.R112R	112	112	0.566138	0	189	218	1	0.244186
S02521	S02521_chr8:144332286_SNM	ZFP41	chr8	144332286	144332286	+	NM_001271156.2	G	C	missense	SNM	c.276G>C	p.E92D	92	92	0.445087	0.00478469	173	209	1	0.638298
S02521	S02521_chr9:289555_SNM	DOCK8	chr9	289555	289555	+	NM_203447.3	C	A	silent	SNM	c.378C>A	p.I126I	126	126	0.162162	0	37	93	0	0
S02521	S02521_chr9:4722517_SNM	AK3	chr9	4722517	4722517	-	NM_016282.3	C	A	missense	SNM	c.260G>T	p.W87L	87	87	0.0493827	0.0046729	81	214	1	0.333333
S02521	S02521_chr9:18775797_SNM	ADAMTSL1	chr9	18775797	18775797	+	NM_001040272.5	G	C	missense	SNM	c.2454G>C	p.M818I	818	818	0.569832	0	179	224	1	0.888889
S02521	S02521_chr9:34627980_SNM	ARID3C	chr9	34627980	34627980	-	NM_001017363.1	C	T	missense	SNM	c.32G>A	p.R11Q	11	11	0.446154	0.00653595	130	153	1	0.0545455
S02521	S02521_chr9:43626727_SNM	SPATA31A6	chr9	43626727	43626727	-	NM_001145196.1	T	A	nonsense	SNM	c.1960A>T	p.K654*	654	654	0.257812	0	128	180	1	0.137931
S02521	S02521_chr9:65505588_SNM	SPATA31A7	chr9	65505588	65505588	-	NM_015667.2	T	A	nonsense	SNM	c.1972A>T	p.K658*	658	658	0.46	0	50	67	1	0.0454545
S02521	S02521_chr9:97382715_SNM	FBP1	chr9	97382715	97382715	-	NM_000507.3	G	A	missense	SNM	c.229C>T	p.L77F	77	77	1	0	49	125	1	0.75
S02521	S02521_chr9:126144578_SNM	DENND1A	chr9	126144578	126144578	-	NM_020946.1	C	A	silent	SNM	c.2163G>T	p.P721P	721	721	1	0	57	172	1	0.540541
S02521	S02521_chr9:130269552_SNM	FAM129B	chr9	130269552	130269552	-	NM_022833.3	T	C	missense	SNM	c.1813A>G	p.S605G	605	605	1	0	70	167	1	1
S02521	S02521_chr9:140846826_SNM	CACNA1B	chr9	140846826	140846826	+	NM_000718.3	C	A	nonsense	SNM	c.1067C>A	p.S356*	356	356	1	0	108	263	1	0.333333
S02521	S02521_chr10:16982072_SNM	CUBN	chr10	16982072	16982072	-	NM_001081.3	C	T	missense	SNM	c.5507G>A	p.G1836D	1836	1836	0.513514	0.0166667	37	60	1	0.461538
S02521	S02521_chr10:16989334_SNM	CUBN	chr10	16989334	16989334	-	NM_001081.3	T	C	missense	SNM	c.5242A>G	p.I1748V	1748	1748	0.435484	0	62	75	1	0.5
S02521	S02521_chr10:22498707_SNM	EBLN1	chr10	22498707	22498707	-	NM_001199938.1	C	A	missense	SNM	c.206G>T	p.R69I	69	69	0.5	0	116	139	1	0.380952
S02521	S02521_chr10:29137284_SNM	C10orf126	chr10	29137284	29137284	+	NM_001278522.1	C	A	missense	SNM	c.163C>A	p.Q55K	55	55	0.432836	0	67	137	1	0.933333
S02521	S02521_chr10:47701257_SNM	ANTXRL	chr10	47701257	47701257	+	NM_001278688.2	C	G	silent	SNM	c.1833C>G	p.S611S	611	611	0.458333	0	240	346	1	0.392405
S02521	S02521_chr10:50177217_SNM	WDFY4	chr10	50177217	50177217	+	NM_020945.1	C	A	missense	SNM	c.8693C>A	p.P2898H	2898	2898	0.406897	0	145	197	1	0.475
S02521	S02521_chr10:52596058_SNM	A1CF	chr10	52596058	52596058	-	NM_001198819.1	A	T	nonsense	SNM	c.404T>A	p.L135*	135	135	0.505495	0.0078125	91	128	1	0.586207
S02521	S02521_chr10:61840359_SNM	ANK3	chr10	61840359	61840359	-	NM_020987.4	T	C	silent	SNM	c.4368A>G	p.R1456R	1456	1456	0.470588	0	51	104	1	0.333333
S02521	S02521_chr10:70863841_SNM	SRGN	chr10	70863841	70863841	+	NM_001321053.1	G	T	missense	SNM	c.442G>T	p.G148C	148	148	0.423077	0	78	107	1	0.5
S02521	S02521_chr10:71883181_DNM	AIFM2	chr10	71883181	71883182	-	NM_001198696.1	CC	AA	missense	DNM	c.273_274delinsTT	p.MV91_92IL	91	92	0.409309	0.00287356	105	171	1	0.366667
S02521	S02521_chr10:72326375_SNM	PALD1	chr10	72326375	72326375	+	NM_014431.2	G	A	silent	SNM	c.2457G>A	p.E819E	819	819	0.470085	0.00617284	117	162	1	0.341463
S02521	S02521_chr10:75414002_SNM	SYNPO2L	chr10	75414002	75414002	-	NM_001114133.2	G	T	silent	SNM	c.142C>A	p.R48R	48	48	0.46988	0	83	129	1	0.344828
S02521	S02521_chr10:97769605_SNM	CC2D2B	chr10	97769605	97769605	+	NM_001159747.1	T	A	missense	SNM	c.45T>A	p.S15R	15	15	0.5	0	30	43	1	0.0714286
S02521	S02521_chr10:97917316_DNM	ZNF518A	chr10	97917316	97917317	+	NM_001278524.1	GG	TT	missense	DNM	c.1237_1238delinsTT	p.G413F	413	413	0.389411	0	56	98	1	0.833333
S02521	S02521_chr10:101715082_SNM	DNMBP	chr10	101715082	101715082	-	NM_015221.3	G	C	missense	SNM	c.2149C>G	p.L717V	717	717	0.522388	0	134	220	1	0.842105
S02521	S02521_chr10:104117814_SNM	GBF1	chr10	104117814	104117814	+	NM_004193.2	G	A	missense	SNM	c.658G>A	p.G220S	220	220	0.458333	0	72	101	1	0.571429
S02521	S02521_chr10:108536300_SNM	SORCS1	chr10	108536300	108536300	-	NM_001013031.2	C	A	missense	SNM	c.877G>T	p.D293Y	293	293	0.532468	0.00806452	77	124	1	0.518519
S02521	S02521_chr10:112838806_SNM	ADRA2A	chr10	112838806	112838806	+	NM_000681.3	G	T	missense	SNM	c.1052G>T	p.G351V	351	351	0.45045	0	111	145	1	0.190476
S02521	S02521_chr10:114053786_SNM	TECTB	chr10	114053786	114053786	+	NM_058222.2	T	A	missense	SNM	c.638T>A	p.M213K	213	213	0.530612	0.00694444	98	144	1	0.529412
S02521	S02521_chr10:117221479_SNM	ATRNL1	chr10	117221479	117221479	+	NM_207303.4	C	A	silent	SNM	c.3351C>A	p.T1117T	1117	1117	0.541176	0.00813008	85	123	1	0.642857
S02521	S02521_chr10:118116959_SNM	CCDC172	chr10	118116959	118116959	+	NM_198515.2	A	T	silent	SNM	c.516A>T	p.I172I	172	172	0.615385	0	39	63	1	0.6
S02521	S02521_chr10:118401790_SNM	PNLIPRP2	chr10	118401790	118401790	+	NM_005396.4	C	A	missense	SNM	c.1343C>A	p.T448N	448	448	0.555556	0	36	56	1	0.0526316
S02521	S02521_chr10:125426517_SNM	GPR26	chr10	125426517	125426517	+	NM_153442.3	G	A	silent	SNM	c.594G>A	p.V198V	198	198	0.364865	0	148	246	1	0.928571
S02521	S02521_chr10:134699343_SNM	CFAP46	chr10	134699343	134699343	-	NM_001200049.2	G	T	missense	SNM	c.3425C>A	p.P1142Q	1142	1142	0.508475	0	59	100	1	0.428571
S02521	S02521_chr10:134712467_SNM	CFAP46	chr10	134712467	134712467	-	NM_001200049.2	T	A	missense	SNM	c.3215A>T	p.K1072M	1072	1072	0.480226	0	177	239	1	0.666667
S02521	S02521_chr10:135026299_SNM	KNDC1	chr10	135026299	135026299	+	NM_152643.7	C	T	missense	SNM	c.4316C>T	p.A1439V	1439	1439	0.474359	0.00469484	156	213	1	0.298246
S02521	S02521_chr10:135438611_SNM	FRG2B	chr10	135438611	135438611	-	NM_001080998.1	T	A	nonsense	SNM	c.829A>T	p.K277*	277	277	0.37037	0	27	17	1	0
S02521	S02521_chr11:292620_SNM	PGGHG	chr11	292620	292620	+	NM_025092.4	G	A	silent	SNM	c.1101G>A	p.E367E	367	367	0.466667	0.00512821	135	195	1	0.657895
S02521	S02521_chr11:294665_SNM	PGGHG	chr11	294665	294665	+	NM_025092.4	G	A	silent	SNM	c.2130G>A	p.R710R	710	710	0.484979	0	233	339	1	0.527027
S02521	S02521_chr11:607550_SNM	PHRF1	chr11	607550	607550	+	NM_001286581.1	G	A	silent	SNM	c.2094G>A	p.P698P	698	698	0.494737	0	190	230	1	0.424242
S02521	S02521_chr11:1261047_SNM	MUC5B	chr11	1261047	1261047	+	NM_002458.2	C	T	missense	SNM	c.3602C>T	p.P1201L	1201	1201	0.508929	0	112	157	1	0.583333
S02521	S02521_chr11:1904746_SNM	LSP1	chr11	1904746	1904746	+	NM_001242932.1	C	A	missense	SNM	c.838C>A	p.Q280K	280	280	0.486486	0	74	105	1	0.125
S02521	S02521_chr11:2437216_SNM	TRPM5	chr11	2437216	2437216	-	NM_014555.3	C	A	missense	SNM	c.1048G>T	p.D350Y	350	350	0.472	0	125	181	1	0.475
S02521	S02521_chr11:4825555_SNM	OR52R1	chr11	4825555	4825555	-	NM_001005177.3	C	A	missense	SNM	c.56G>T	p.G19V	19	19	0.518987	0	79	113	1	0.64
S02521	S02521_chr11:4842719_SNM	OR51F2	chr11	4842719	4842719	+	NM_001004753.1	A	T	missense	SNM	c.104A>T	p.K35I	35	35	0.494845	0	194	282	1	0.655172
S02521	S02521_chr11:5173311_SNM	OR52A1	chr11	5173311	5173311	-	NM_012375.2	C	A	missense	SNM	c.289G>T	p.D97Y	97	97	0.512195	0	82	130	1	0.615385
S02521	S02521_chr11:5173497_SNM	OR52A1	chr11	5173497	5173497	-	NM_012375.2	C	A	missense	SNM	c.103G>T	p.A35S	35	35	0.534483	0	116	142	1	0.512195
S02521	S02521_chr11:6129225_SNM	OR56B4	chr11	6129225	6129225	+	NM_001005181.2	G	A	missense	SNM	c.217G>A	p.A73T	73	73	0.522388	0	67	106	1	0.944444
S02521	S02521_chr11:7981687_SNM	NLRP10	chr11	7981687	7981687	-	NM_176821.3	G	A	missense	SNM	c.1472C>T	p.S491F	491	491	0.470588	0	153	173	1	0.945946
S02521	S02521_chr11:10582164_SNM	LYVE1	chr11	10582164	10582164	-	NM_006691.3	G	A	missense	SNM	c.581C>T	p.P194L	194	194	0.565789	0	76	104	1	0.954545
S02521	S02521_chr11:12030004_SNM	DKK3	chr11	12030004	12030004	-	NM_001330220.1	C	A	missense	SNM	c.126G>T	p.Q42H	42	42	0.44	0	175	250	1	0.425926
S02521	S02521_chr11:13733480_SNM	FAR1	chr11	13733480	13733480	+	NM_032228.5	G	T	silent	SNM	c.774G>T	p.G258G	258	258	0.448276	0	29	45	1	0.3
S02521	S02521_chr11:14284390_SNM	SPON1	chr11	14284390	14284390	+	NM_006108.3	T	A	missense	SNM	c.2126T>A	p.V709E	709	709	0.478261	0	161	232	1	0.305085
S02521	S02521_chr11:17448607_SNM	ABCC8	chr11	17448607	17448607	-	NM_001287174.1	G	T	silent	SNM	c.2211C>A	p.V737V	737	737	0.416667	0.00438596	168	228	1	0.489362
S02521	S02521_chr11:19209712_SNM	CSRP3	chr11	19209712	19209712	-	NM_003476.4	C	T	silent	SNM	c.252G>A	p.T84T	84	84	0.428571	0	119	147	1	0.108696
S02521	S02521_chr11:20940832_SNM	NELL1	chr11	20940832	20940832	+	NM_001288713.1	G	T	silent	SNM	c.795G>T	p.V265V	265	265	0.232558	0	43	66	1	0.111111
S02521	S02521_chr11:22291914_SNM	ANO5	chr11	22291914	22291914	+	NM_213599.2	A	G	missense	SNM	c.1955A>G	p.Y652C	652	652	0.509434	0.0075188	106	133	1	0.741935
S02521	S02521_chr11:26587398_SNM	MUC15	chr11	26587398	26587398	-	NM_001135091.1	G	T	missense	SNM	c.89C>A	p.A30D	30	30	0.327273	0	55	67	1	0.125
S02521	S02521_chr11:31531518_SNM	ELP4	chr11	31531518	31531518	+	NM_001288726.1	G	T	missense	SNM	c.187G>T	p.V63L	63	63	0.5	0	94	113	1	0.0930233
S02521	S02521_chr11:46637775_SNM	HARBI1	chr11	46637775	46637775	-	NM_173811.3	T	C	missense	SNM	c.13A>G	p.I5V	5	5	0.469697	0	66	90	1	0.107143
S02521	S02521_chr11:48168444_SNM	PTPRJ	chr11	48168444	48168444	+	NM_002843.3	G	T	silent	SNM	c.2928G>T	p.A976A	976	976	0.513158	0	76	110	1	0.5
S02521	S02521_chr11:55111358_SNM	OR4A16	chr11	55111358	55111358	+	NM_001005274.1	C	A	missense	SNM	c.682C>A	p.Q228K	228	228	0.555556	0.00787402	90	127	1	0.785714
S02521	S02521_chr11:55322047_SNM	OR4C15	chr11	55322047	55322047	+	NM_001001920.1	G	T	missense	SNM	c.265G>T	p.A89S	89	89	0.491667	0	120	190	1	0.787879
S02521	S02521_chr11:55340169_SNM	OR4C16	chr11	55340169	55340169	+	NM_001004701.2	A	G	missense	SNM	c.566A>G	p.E189G	189	189	0.516129	0	124	160	1	0.454545
S02521	S02521_chr11:55606824_SNM	OR5D16	chr11	55606824	55606824	+	NM_001005496.1	G	T	missense	SNM	c.597G>T	p.L199F	199	199	0.444444	0	108	165	1	1
S02521	S02521_chr11:55735360_SNM	OR10AG1	chr11	55735360	55735360	-	NM_001005491.1	C	A	missense	SNM	c.580G>T	p.A194S	194	194	0.458716	0	109	116	1	0.851852
S02521	S02521_chr11:55798753_DNM	OR5AS1	chr11	55798753	55798754	+	NM_001001921.1	CC	AT	missense	DNM	c.859_860delinsAT	p.P287I	287	287	0.434454	0	34	73	1	0.4
S02521	S02521_chr11:55861402_SNM	OR8I2	chr11	55861402	55861402	+	NM_001003750.1	C	T	missense	SNM	c.619C>T	p.L207F	207	207	0.54386	0	114	164	1	0.878788
S02521	S02521_chr11:56020429_SNM	OR5T3	chr11	56020429	56020429	+	NM_001004747.1	C	A	missense	SNM	c.754C>A	p.L252M	252	252	0.473214	0	112	139	1	0.766667
S02521	S02521_chr11:56057644_SNM	OR8H1	chr11	56057644	56057644	-	NM_001005199.1	C	G	missense	SNM	c.895G>C	p.A299P	299	299	0.459459	0	37	60	1	0.307692
S02521	S02521_chr11:56468669_SNM	OR9G1	chr11	56468669	56468669	+	NM_001005213.1	T	C	missense	SNM	c.806T>C	p.M269T	269	269	0.468085	0.00719424	94	139	1	0.375
S02521	S02521_chr11:60183813_SNM	MS4A14	chr11	60183813	60183813	+	NM_001261828.1	C	A	missense	SNM	c.1471C>A	p.Q491K	491	491	0.485149	0	101	149	1	0.75
S02521	S02521_chr11:61544284_SNM	MYRF	chr11	61544284	61544284	+	NM_001127392.2	C	A	missense	SNM	c.1525C>A	p.Q509K	509	509	0.556604	0	106	164	1	0.204082
S02521	S02521_chr11:67290015_SNM	CABP2	chr11	67290015	67290015	-	NM_016366.2	A	C	splice	SNM	c.213_splice	e3+2	71	71	0.571429	0	49	85	1	1
S02521	S02521_chr11:75173933_SNM	GDPD5	chr11	75173933	75173933	-	NM_030792.6	C	A	missense	SNM	c.119G>T	p.W40L	40	40	0.454545	0	66	87	1	0.153846
S02521	S02521_chr11:76872026_SNM	MYO7A	chr11	76872026	76872026	+	NM_000260.3	A	G	missense	SNM	c.1208A>G	p.Y403C	403	403	0.533333	0	75	106	1	0.25
S02521	S02521_chr11:88386467_SNM	GRM5	chr11	88386467	88386467	-	NM_001143831.2	T	C	missense	SNM	c.1016A>G	p.D339G	339	339	0.604317	0	139	139	1	0.866667
S02521	S02521_chr11:89424085_SNM	FOLH1B	chr11	89424085	89424085	+	NM_153696.2	C	G	missense	SNM	c.735C>G	p.H245Q	245	245	0.405405	0.00671141	111	149	1	0.363636
S02521	S02521_chr11:89774373_DNM	TRIM49C	chr11	89774373	89774374	+	NM_001195234.1	GG	TT	missense	DNM	c.1014_1015delinsTT	p.G339C	339	339	0.569767	0.00337838	86	146	1	0.814815
S02521	S02521_chr11:92086160_SNM	FAT3	chr11	92086160	92086160	+	NM_001008781.2	G	A	silent	SNM	c.882G>A	p.A294A	294	294	0.520408	0	98	124	1	0.59375
S02521	S02521_chr11:94759919_SNM	KDM4E	chr11	94759919	94759919	+	NM_001161630.1	G	A	missense	SNM	c.1198G>A	p.D400N	400	400	0.458015	0.00268097	262	373	1	0.967213
S02521	S02521_chr11:104879724_SNM	CASP5	chr11	104879724	104879724	-	NM_001136112.1	G	C	silent	SNM	c.30C>G	p.V10V	10	10	0.516667	0	60	93	1	0.47619
S02521	S02521_chr11:105481729_SNM	GRIA4	chr11	105481729	105481729	+	NM_000829.3	G	A	missense	SNM	c.5G>A	p.R2K	2	2	0.428571	0	63	79	1	0.928571
S02521	S02521_chr11:111622926_SNM	PPP2R1B	chr11	111622926	111622926	-	NM_181699.2	C	A	missense	SNM	c.1295G>T	p.R432L	432	432	0.489362	0	47	64	1	0.277778
S02521	S02521_chr11:111622928_SNM	PPP2R1B	chr11	111622928	111622928	-	NM_181699.2	G	A	silent	SNM	c.1293C>T	p.V431V	431	431	0.510204	0	49	63	1	0.315789
S02521	S02521_chr11:112832340_SNM	NCAM1	chr11	112832340	112832340	+	NM_001242607.1	C	G	splice	SNM	c.7_splice	e2-1	2	2	0.2	0	5	4	0	0
S02521	S02521_chr11:113853870_SNM	HTR3A	chr11	113853870	113853870	+	NM_213621.3	C	A	missense	SNM	c.421C>A	p.P141T	141	141	0.409639	0	166	237	1	0.789474
S02521	S02521_chr11:118895636_SNM	SLC37A4	chr11	118895636	118895636	-	NM_001164278.1	G	T	missense	SNM	c.1340C>A	p.S447Y	447	447	0.478992	0	119	179	1	0.583333
S02521	S02521_chr11:120852904_SNM	GRIK4	chr11	120852904	120852904	+	NM_014619.4	T	C	missense	SNM	c.2485T>C	p.W829R	829	829	0.483871	0	93	144	1	0.8
S02521	S02521_chr11:123474185_SNM	GRAMD1B	chr11	123474185	123474185	+	NM_001286563.1	G	T	nonsense	SNM	c.694G>T	p.E232*	232	232	0.526549	0	226	341	1	0.776119
S02521	S02521_chr11:124189261_SNM	OR8D2	chr11	124189261	124189261	-	NM_001002918.1	T	C	missense	SNM	c.833A>G	p.Y278C	278	278	0.482353	0	85	113	1	0.782609
S02521	S02521_chr11:124294145_SNM	OR8B4	chr11	124294145	124294145	-	NM_001005196.1	A	T	missense	SNM	c.623T>A	p.L208Q	208	208	0.6	0	90	129	1	0.636364
S02521	S02521_chr11:124947152_SNM	SLC37A2	chr11	124947152	124947152	+	NM_198277.2	G	T	missense	SNM	c.168G>T	p.E56D	56	56	0.434109	0.00649351	129	154	1	0.244444
S02521	S02521_chr11:128773381_SNM	C11orf45	chr11	128773381	128773381	-	NM_145013.2	C	T	silent	SNM	c.162G>A	p.E54E	54	54	0.459677	0	123	182	1	0.5
S02521	S02521_chr11:130343519_SNM	ADAMTS15	chr11	130343519	130343519	+	NM_139055.3	G	T	nonsense	SNM	c.2656G>T	p.E886*	886	886	0.473054	0	167	238	1	0.612245
S02521	S02521_chr11:134241652_SNM	GLB1L2	chr11	134241652	134241652	+	NM_138342.3	A	T	missense	SNM	c.1435A>T	p.T479S	479	479	0.527473	0	91	111	1	0.454545
S02521	S02521_chr12:994080_SNM	WNK1	chr12	994080	994080	+	NM_001184985.1	A	T	silent	SNM	c.4890A>T	p.V1630V	1630	1630	0.552326	0.00398406	172	251	1	0.759259
S02521	S02521_chr12:7980108_SNM	SLC2A14	chr12	7980108	7980108	-	NM_001286237.1	G	A	missense	SNM	c.961C>T	p.L321F	321	321	0.0350877	0	114	173	0	1
S02521	S02521_chr12:11420259_SNM	PRB3	chr12	11420259	11420259	-	NM_006249.5	G	A	missense	SNM	c.797C>T	p.P266L	266	266	0.43038	0	158	240	1	0.888889
S02521	S02521_chr12:12939866_SNM	APOLD1	chr12	12939866	12939866	+	NM_001130415.1	G	T	silent	SNM	c.120G>T	p.R40R	40	40	0.447368	0.00769231	76	130	1	0.7
S02521	S02521_chr12:21711222_SNM	GYS2	chr12	21711222	21711222	-	NM_021957.3	G	C	missense	SNM	c.1334C>G	p.T445R	445	445	0.392405	0	79	127	1	0.55
S02521	S02521_chr12:22796922_SNM	ETNK1	chr12	22796922	22796922	+	NM_018638.4	G	C	missense	SNM	c.649G>C	p.D217H	217	217	0.5	0	56	70	1	0.12
S02521	S02521_chr12:26816705_SNM	ITPR2	chr12	26816705	26816705	-	NM_002223.3	C	A	silent	SNM	c.1626G>T	p.G542G	542	542	0.54023	0	87	112	1	0.516129
S02521	S02521_chr12:27472299_SNM	STK38L	chr12	27472299	27472299	+	NM_015000.3	G	A	missense	SNM	c.1118G>A	p.G373E	373	373	0.482759	0	58	78	1	0.555556
S02521	S02521_chr12:30888009_SNM	CAPRIN2	chr12	30888009	30888009	-	NM_001002259.2	T	C	silent	SNM	c.702A>G	p.K234K	234	234	0.5	0	94	115	1	0.678571
S02521	S02521_chr12:40078727_SNM	C12orf40	chr12	40078727	40078727	+	NM_001031748.3	G	T	nonsense	SNM	c.1345G>T	p.E449*	449	449	0.439024	0.00970874	82	103	1	0.241379
S02521	S02521_chr12:40825489_SNM	MUC19	chr12	40825489	40825489	+	NM_173600.2	G	A	missense	SNM	c.2594G>A	p.C865Y	865	865	0.5	0	94	105	1	0.424242
S02521	S02521_chr12:40858223_SNM	MUC19	chr12	40858223	40858223	+	NM_173600.2	G	C	missense	SNM	c.5348G>C	p.G1783A	1783	1783	0.482143	0	56	71	1	0.588235
S02521	S02521_chr12:40877147_SNM	MUC19	chr12	40877147	40877147	+	NM_173600.2	G	A	missense	SNM	c.10393G>A	p.G3465R	3465	3465	0.461322	0	711	947	1	0.987879
S02521	S02521_chr12:43777432_SNM	ADAMTS20	chr12	43777432	43777432	-	NM_025003.3	T	A	missense	SNM	c.4726A>T	p.I1576L	1576	1576	0.410256	0.0103093	78	97	1	0.28
S02521	S02521_chr12:50472324_SNM	ASIC1	chr12	50472324	50472324	+	NM_020039.3	G	A	missense	SNM	c.958G>A	p.V320M	320	320	0.449057	0	265	390	1	0.0917431
S02521	S02521_chr12:54426988_SNM	HOXC5	chr12	54426988	54426988	+	NM_018953.3	G	A	missense	SNM	c.82G>A	p.G28R	28	28	0.458716	0.0078125	109	128	1	0.666667
S02521	S02521_chr12:66703496_SNM	HELB	chr12	66703496	66703496	+	NM_033647.4	G	T	missense	SNM	c.788G>T	p.R263I	263	263	0.493976	0	83	132	1	0.413793
S02521	S02521_chr12:72056804_SNM	ZFC3H1	chr12	72056804	72056804	-	NM_144982.4	G	A	missense	SNM	c.587C>T	p.P196L	196	196	0.53202	0	203	293	1	0.636364
S02521	S02521_chr12:75444363_SNM	KCNC2	chr12	75444363	75444363	-	NM_139137.3	A	G	silent	SNM	c.1422T>C	p.N474N	474	474	0.58	0	100	143	1	0.8125
S02521	S02521_chr12:75601519_SNM	KCNC2	chr12	75601519	75601519	-	NM_139137.3	G	T	missense	SNM	c.245C>A	p.A82E	82	82	0.47619	0.01	63	100	1	0.363636
S02521	S02521_chr12:88479926_SNM	CEP290	chr12	88479926	88479926	-	NM_025114.3	G	T	missense	SNM	c.4327C>A	p.P1443T	1443	1443	0.357143	0	42	67	1	0.153846
S02521	S02521_chr12:98927607_SNM	TMPO	chr12	98927607	98927607	+	NM_003276.2	C	A	silent	SNM	c.1572C>A	p.S524S	524	524	0.467391	0	92	119	1	0.954545
S02521	S02521_chr12:107386605_SNM	CRY1	chr12	107386605	107386605	-	NM_004075.4	T	C	missense	SNM	c.1721A>G	p.Q574R	574	574	0.52459	0	61	92	1	0.52381
S02521	S02521_chr12:109293240_SNM	DAO	chr12	109293240	109293240	+	NM_001917.4	T	G	missense	SNM	c.901T>G	p.S301A	301	301	0.365385	0	52	80	1	0.117647
S02521	S02521_chr12:112720957_SNM	HECTD4	chr12	112720957	112720957	-	NM_001109662.3	C	A	silent	SNM	c.1053G>T	p.L351L	351	351	0.553571	0	56	108	1	0.55
S02521	S02521_chr12:113405754_SNM	OAS3	chr12	113405754	113405754	+	NM_006187.3	C	G	missense	SNM	c.2879C>G	p.S960C	960	960	0.453704	0	108	142	1	0.633333
S02521	S02521_chr12:113444337_SNM	OAS2	chr12	113444337	113444337	+	NM_016817.2	A	C	missense	SNM	c.1588A>C	p.N530H	530	530	0.535354	0.00952381	99	105	1	0.709677
S02521	S02521_chr12:113515759_SNM	DTX1	chr12	113515759	113515759	+	NM_004416.2	G	A	missense	SNM	c.790G>A	p.A264T	264	264	0.6	0	10	35	1	0.5
S02521	S02521_chr12:122255351_SNM	SETD1B	chr12	122255351	122255351	+	NM_015048.1	G	T	missense	SNM	c.3053G>T	p.G1018V	1018	1018	0.507519	0.00321543	266	311	1	0.40625
S02521	S02521_chr12:122677530_SNM	LRRC43	chr12	122677530	122677530	+	NM_001098519.1	C	A	missense	SNM	c.1328C>A	p.P443H	443	443	0.494505	0	91	97	1	0.153846
S02521	S02521_chr12:125292428_SNM	SCARB1	chr12	125292428	125292428	-	NM_005505.4	G	A	silent	SNM	c.888C>T	p.I296I	296	296	0.518519	0	135	178	1	0.320755
S02521	S02521_chr12:130923048_SNM	RIMBP2	chr12	130923048	130923048	-	NM_015347.4	G	T	silent	SNM	c.1467C>A	p.P489P	489	489	0.507463	0	67	92	1	0.172414
S02521	S02521_chr13:21563244_SNM	LATS2	chr13	21563244	21563244	-	NM_014572.2	G	A	silent	SNM	c.675C>T	p.G225G	225	225	0.0955882	0	136	192	1	0.444444
S02521	S02521_chr13:25745628_SNM	AMER2	chr13	25745628	25745628	-	NM_152704.3	C	A	missense	SNM	c.130G>T	p.D44Y	44	44	0.45082	0.00277778	244	360	1	0.25
S02521	S02521_chr13:39587724_SNM	PROSER1	chr13	39587724	39587724	-	NM_025138.4	C	A	missense	SNM	c.1665G>T	p.L555F	555	555	1	0	40	132	1	0.904762
S02521	S02521_chr13:42352169_SNM	VWA8	chr13	42352169	42352169	-	NM_015058.1	C	G	missense	SNM	c.2301G>C	p.M767I	767	767	1	0	32	72	1	0.185185
S02521	S02521_chr13:49771021_SNM	FNDC3A	chr13	49771021	49771021	+	NM_001079673.1	A	G	silent	SNM	c.2235A>G	p.P745P	745	745	1	0	25	57	1	0.136364
S02521	S02521_chr13:84455609_SNM	SLITRK1	chr13	84455609	84455609	-	NM_052910.2	G	A	missense	SNM	c.34C>T	p.L12F	12	12	0.666667	0	69	68	1	0.4375
S02521	S02521_chr13:88329784_SNM	SLITRK5	chr13	88329784	88329784	+	NM_015567.1	A	T	missense	SNM	c.2141A>T	p.Y714F	714	714	0.474771	0.00177305	436	564	1	0.669355
S02521	S02521_chr13:100622999_SNM	ZIC5	chr13	100622999	100622999	-	NM_033132.3	C	A	missense	SNM	c.931G>T	p.A311S	311	311	0.617647	0	34	23	1	0.75
S02521	S02521_chr13:103399712_SNM	CCDC168	chr13	103399712	103399712	-	NM_001146197.1	T	A	missense	SNM	c.3335A>T	p.H1112L	1112	1112	0.491228	0	57	86	1	0.473684
S02521	S02521_chr13:103491061_SNM	BIVM-ERCC5	chr13	103491061	103491061	+	NM_001204425.1	G	T	missense	SNM	c.1190G>T	p.R397M	397	397	0.433333	0	60	106	1	0.733333
S02521	S02521_chr14:20248710_SNM	OR4M1	chr14	20248710	20248710	+	NM_001005500.1	A	G	missense	SNM	c.229A>G	p.T77A	77	77	0.26146	0	589	763	1	0.878049
S02521	S02521_chr14:20296045_SNM	OR4N2	chr14	20296045	20296045	+	NM_001004723.2	G	T	missense	SNM	c.438G>T	p.L146F	146	146	0.241036	0	502	687	1	0.301075
S02521	S02521_chr14:20586009_SNM	OR4K17	chr14	20586009	20586009	+	NM_001004715.1	C	A	silent	SNM	c.444C>A	p.S148S	148	148	0.487179	0.00769231	78	130	1	0.727273
S02521	S02521_chr14:20898822_SNM	KLHL33	chr14	20898822	20898822	-	NM_001109997.2	C	A	missense	SNM	c.13G>T	p.G5W	5	5	0.425532	0.0169492	47	59	1	0.176471
S02521	S02521_chr14:21623249_SNM	OR5AU1	chr14	21623249	21623249	-	NM_001004731.1	G	A	silent	SNM	c.936C>T	p.R312R	312	312	0.493902	0	164	194	1	0.5
S02521	S02521_chr14:23239004_SNM	OXA1L	chr14	23239004	23239004	+	NM_005015.3	A	C	silent	SNM	c.624A>C	p.T208T	208	208	0.5	0	90	139	1	0.8
S02521	S02521_chr14:23828551_SNM	EFS	chr14	23828551	23828551	-	NM_005864.3	T	A	missense	SNM	c.1136A>T	p.E379V	379	379	0.5	0	78	76	1	0.772727
S02521	S02521_chr14:24035185_SNM	AP1G2	chr14	24035185	24035185	-	NM_001282475.1	C	A	missense	SNM	c.269G>T	p.R90M	90	90	0.478261	0	138	183	1	0.833333
S02521	S02521_chr14:24838763_SNM	NFATC4	chr14	24838763	24838763	+	NM_001320043.1	C	T	silent	SNM	c.348C>T	p.P116P	116	116	0.5	0.00226757	346	441	1	0.384
S02521	S02521_chr14:29237222_SNM	FOXG1	chr14	29237222	29237222	+	NM_005249.4	A	T	missense	SNM	c.737A>T	p.Y246F	246	246	0.522901	0	262	370	1	0.650602
S02521	S02521_chr14:42360558_SNM	LRFN5	chr14	42360558	42360558	+	NM_001346173.1	C	G	silent	SNM	c.1491C>G	p.L497L	497	497	0.475248	0	100	152	1	0.655172
S02521	S02521_chr14:50600890_SNM	SOS2	chr14	50600890	50600890	-	NM_006939.3	T	A	missense	SNM	c.3026A>T	p.N1009I	1009	1009	0.4	0	40	62	1	0.333333
S02521	S02521_chr14:63735878_SNM	RHOJ	chr14	63735878	63735878	+	NM_020663.4	G	T	missense	SNM	c.229G>T	p.A77S	77	77	0.482456	0	114	146	1	0.774194
S02521	S02521_chr14:70634888_SNM	SLC8A3	chr14	70634888	70634888	-	NM_183002.2	C	A	silent	SNM	c.252G>T	p.L84L	84	84	0.494444	0	180	180	1	0.977778
S02521	S02521_chr14:71540497_SNM	PCNX1	chr14	71540497	71540497	+	NM_014982.2	C	T	silent	SNM	c.5088C>T	p.L1696L	1696	1696	0.529412	0	34	52	1	0
S02521	S02521_chr14:71575359_SNM	PCNX1	chr14	71575359	71575359	+	NM_014982.2	G	T	missense	SNM	c.6340G>T	p.V2114F	2114	2114	0.518519	0	81	96	1	0.0769231
S02521	S02521_chr14:76219298_SNM	TTLL5	chr14	76219298	76219298	+	NM_015072.4	G	T	missense	SNM	c.1550G>T	p.R517I	517	517	0.423077	0.00862069	78	116	1	0.222222
S02521	S02521_chr14:79933634_SNM	NRXN3	chr14	79933634	79933634	+	NM_001330195.1	C	T	silent	SNM	c.3333C>T	p.P1111P	1111	1111	0.473684	0	133	244	1	0.909091
S02521	S02521_chr14:96775856_SNM	ATG2B	chr14	96775856	96775856	-	NM_018036.6	T	C	missense	SNM	c.4237A>G	p.M1413V	1413	1413	0.484848	0	66	100	1	0.230769
S02521	S02521_chr14:100069719_SNM	CCDC85C	chr14	100069719	100069719	-	NM_001144995.1	C	A	missense	SNM	c.578G>T	p.G193V	193	193	0.568182	0	44	56	1	0.785714
S02521	S02521_chr14:102466692_SNM	DYNC1H1	chr14	102466692	102466692	+	NM_001376.4	G	A	missense	SNM	c.4030G>A	p.D1344N	1344	1344	0.45	0	60	58	1	0.125
S02521	S02521_chr14:105169704_SNM	INF2	chr14	105169704	105169704	+	NM_022489.3	G	C	missense	SNM	c.580G>C	p.V194L	194	194	0.495455	0.0035461	220	282	1	0.513889
S02521	S02521_chr15:21071317_SNM	POTEB2	chr15	21071317	21071317	-	NM_001277303.1	G	T	silent	SNM	c.294C>A	p.V98V	98	98	0.245283	0	53	91	1	0
S02521	S02521_chr15:22369293_SNM	OR4M2	chr15	22369293	22369293	+	NM_001004719.2	T	C	missense	SNM	c.718T>C	p.S240P	240	240	0.205078	0	512	781	1	0.779661
S02521	S02521_chr15:23685718_SNM	GOLGA6L2	chr15	23685718	23685718	-	NM_001304388.1	G	A	missense	SNM	c.1904C>T	p.A635V	635	635	0.418182	0	55	85	1	0.352941
S02521	S02521_chr15:23811639_SNM	MKRN3	chr15	23811639	23811639	+	NM_005664.3	T	C	missense	SNM	c.710T>C	p.V237A	237	237	0.457014	0	221	303	1	0.77193
S02521	S02521_chr15:28951305_SNM	GOLGA8M	chr15	28951305	28951305	-	NM_001282468.1	T	C	silent	SNM	c.831A>G	p.V277V	277	277	0.230769	0	39	33	1	0.5
S02521	S02521_chr15:29346290_SNM	APBA2	chr15	29346290	29346290	+	NM_005503.3	C	A	missense	SNM	c.203C>A	p.P68H	68	68	0.546392	0.00925926	97	108	1	0.292683
S02521	S02521_chr15:33941386_SNM	RYR3	chr15	33941386	33941386	+	NM_001036.4	C	G	missense	SNM	c.4092C>G	p.N1364K	1364	1364	0.4	0	50	98	1	0.818182
S02521	S02521_chr15:34109062_SNM	RYR3	chr15	34109062	34109062	+	NM_001036.4	G	T	splice	SNM	c.10503_splice	e75-1	3501	3501	0.488095	0	84	173	1	0.464286
S02521	S02521_chr15:42163648_SNM	SPTBN5	chr15	42163648	42163648	-	NM_016642.3	C	A	missense	SNM	c.5372G>T	p.R1791L	1791	1791	0.559585	0	193	283	1	0.588235
S02521	S02521_chr15:52539206_SNM	MYO5C	chr15	52539206	52539206	-	NM_018728.3	G	A	silent	SNM	c.1887C>T	p.R629R	629	629	0.445545	0	101	116	1	0.730769
S02521	S02521_chr15:52720688_SNM	MYO5A	chr15	52720688	52720688	-	NM_000259.3	C	T	missense	SNM	c.217G>A	p.D73N	73	73	0.535714	0	112	188	1	0.578947
S02521	S02521_chr15:56032582_SNM	PRTG	chr15	56032582	56032582	-	NM_173814.5	G	T	nonsense	SNM	c.395C>A	p.S132*	132	132	0.367347	0	49	59	1	0.125
S02521	S02521_chr15:58001300_SNM	GCOM1	chr15	58001300	58001300	+	NM_001285900.3	G	T	missense	SNM	c.1693G>T	p.A565S	565	565	0.471154	0	104	148	1	0.324324
S02521	S02521_chr15:58830715_SNM	LIPC	chr15	58830715	58830715	+	NM_000236.2	C	A	nonsense	SNM	c.272C>A	p.S91*	91	91	0.314286	0	35	66	1	0
S02521	S02521_chr15:84582099_SNM	ADAMTSL3	chr15	84582099	84582099	+	NM_207517.2	G	T	silent	SNM	c.1956G>T	p.G652G	652	652	1	0	90	263	1	0.25
S02521	S02521_chr15:85406130_SNM	ALPK3	chr15	85406130	85406130	+	NM_020778.4	A	G	missense	SNM	c.5000A>G	p.Y1667C	1667	1667	1	0	52	175	1	0.625
S02521	S02521_chr15:90347209_SNM	ANPEP	chr15	90347209	90347209	-	NM_001150.2	C	T	missense	SNM	c.1204G>A	p.E402K	402	402	1	0	61	163	1	0.297872
S02521	S02521_chr16:461451_SNM	DECR2	chr16	461451	461451	+	NM_020664.3	A	G	missense	SNM	c.752A>G	p.Y251C	251	251	0.344086	0	186	263	1	0.6
S02521	S02521_chr16:1271881_SNM	TPSG1	chr16	1271881	1271881	-	NM_012467.3	G	T	silent	SNM	c.873C>A	p.P291P	291	291	0.417476	0	103	172	1	0.387097
S02521	S02521_chr16:2849320_SNM	PRSS41	chr16	2849320	2849320	+	NM_001135086.1	G	T	silent	SNM	c.330G>T	p.L110L	110	110	0.453608	0	194	291	1	0.294118
S02521	S02521_chr16:3190734_SNM	ZNF213	chr16	3190734	3190734	+	NM_004220.2	A	T	missense	SNM	c.766A>T	p.M256L	256	256	0.494505	0.00869565	91	115	1	0.451613
S02521	S02521_chr16:14988895_SNM	NOMO1	chr16	14988895	14988895	+	NM_014287.3	T	G	missense	SNM	c.3485T>G	p.I1162S	1162	1162	0.214286	0	28	38	1	0.5
S02521	S02521_chr16:21065841_SNM	DNAH3	chr16	21065841	21065841	-	NM_017539.2	C	G	missense	SNM	c.3939G>C	p.K1313N	1313	1313	0.443299	0	96	139	1	0.34375
S02521	S02521_chr16:23080501_SNM	USP31	chr16	23080501	23080501	-	NM_020718.3	G	T	silent	SNM	c.2925C>A	p.R975R	975	975	0.470588	0	237	330	1	0.75
S02521	S02521_chr16:25238455_SNM	AQP8	chr16	25238455	25238455	+	NM_001169.2	C	A	missense	SNM	c.669C>A	p.H223Q	223	223	0.574324	0.00485437	148	206	1	0.517857
S02521	S02521_chr16:28885037_SNM	SH2B1	chr16	28885037	28885037	+	NM_001308293.1	G	C	missense	SNM	c.2167G>C	p.A723P	723	723	0.568627	0.0126582	51	79	1	0.115385
S02521	S02521_chr16:46651559_SNM	SHCBP1	chr16	46651559	46651559	-	NM_024745.4	T	A	missense	SNM	c.374A>T	p.K125M	125	125	0.489796	0	49	90	1	0.142857
S02521	S02521_chr16:57269128_SNM	RSPRY1	chr16	57269128	57269128	+	NM_001305164.1	C	T	missense	SNM	c.1622C>T	p.P541L	541	541	0.512821	0	78	116	1	0.142857
S02521	S02521_chr16:57718301_SNM	ADGRG3	chr16	57718301	57718301	+	NM_170776.4	G	T	splice	SNM	c.1163_splice	e10-1	387	387	0.53125	0	192	251	1	0.672131
S02521	S02521_chr16:67671726_SNM	CTCF	chr16	67671726	67671726	+	NM_006565.3	C	T	missense	SNM	c.2135C>T	p.P712L	712	712	0.545455	0	33	40	1	0.125
S02521	S02521_chr16:69876022_SNM	WWP2	chr16	69876022	69876022	+	NM_001270454.1	C	T	missense	SNM	c.574C>T	p.R192W	192	192	0.478632	0	117	155	1	0.142857
S02521	S02521_chr16:70796920_SNM	VAC14	chr16	70796920	70796920	-	NM_018052.3	C	A	missense	SNM	c.1169G>T	p.R390I	390	390	0.521429	0	140	195	1	0.0895522
S02521	S02521_chr16:72173259_SNM	PMFBP1	chr16	72173259	72173259	-	NM_031293.2	C	A	missense	SNM	c.847G>T	p.D283Y	283	283	0.444444	0	36	67	1	0.777778
S02521	S02521_chr16:75276968_SNM	BCAR1	chr16	75276968	75276968	-	NM_001170714.1	G	A	silent	SNM	c.171C>T	p.L57L	57	57	0.510989	0.00371747	182	269	1	0.9375
S02521	S02521_chr16:77356270_SNM	ADAMTS18	chr16	77356270	77356270	-	NM_199355.3	G	T	missense	SNM	c.2126C>A	p.P709Q	709	709	0.391304	0	69	103	1	0.285714
S02521	S02521_chr16:88664696_SNM	ZC3H18	chr16	88664696	88664696	+	NM_001294340.1	C	A	missense	SNM	c.871C>A	p.P291T	291	291	0.531746	0.00636943	126	156	1	0.264151
S02521	S02521_chr16:89334941_SNM	ANKRD11	chr16	89334941	89334941	-	NM_001256182.1	G	A	missense	SNM	c.7937C>T	p.S2646F	2646	2646	0.487179	0	39	63	1	0
S02521	S02521_chr17:7577153_SNM	TP53	chr17	7577153	7577153	-	NM_000546.5	C	A	missense	SNM	c.785G>T	p.G262V	262	262	1	0	23	62	1	0.0952381
S02521	S02521_chr17:11603120_SNM	DNAH9	chr17	11603120	11603120	+	NM_001372.3	C	G	missense	SNM	c.4945C>G	p.P1649A	1649	1649	0.844156	0	77	228	1	0.477273
S02521	S02521_chr17:11806210_SNM	DNAH9	chr17	11806210	11806210	+	NM_001372.3	C	G	missense	SNM	c.11581C>G	p.R3861G	3861	3861	1	0	18	44	1	0
S02521	S02521_chr17:26960018_SNM	KIAA0100	chr17	26960018	26960018	-	NM_014680.3	G	C	silent	SNM	c.3747C>G	p.A1249A	1249	1249	0.566038	0	106	133	1	0.304348
S02521	S02521_chr17:28511908_SNM	NSRP1	chr17	28511908	28511908	+	NM_032141.3	A	G	missense	SNM	c.893A>G	p.H298R	298	298	0.491228	0	114	182	1	0.647059
S02521	S02521_chr17:29855450_SNM	RAB11FIP4	chr17	29855450	29855450	+	NM_032932.5	G	T	silent	SNM	c.1383G>T	p.L461L	461	461	0.520619	0	194	241	1	0.87037
S02521	S02521_chr17:30509828_SNM	RHOT1	chr17	30509828	30509828	+	NM_001033568.2	A	G	missense	SNM	c.382A>G	p.M128V	128	128	0.57377	0	61	71	1	0.4
S02521	S02521_chr17:31350984_SNM	ASIC2	chr17	31350984	31350984	-	NM_183377.1	C	T	missense	SNM	c.1244G>A	p.C415Y	415	415	0.446154	0	130	159	1	0.208333
S02521	S02521_chr17:33772284_SNM	SLFN13	chr17	33772284	33772284	-	NM_144682.5	C	T	missense	SNM	c.416G>A	p.G139D	139	139	0.478261	0	92	90	1	0.419355
S02521	S02521_chr17:34746981_SNM	TBC1D3H	chr17	34746981	34746981	-	NM_001123392.3	G	T	nonsense	SNM	c.1103C>A	p.S368*	368	368	0.583333	0	48	64	1	0.037037
S02521	S02521_chr17:37866707_SNM	ERBB2	chr17	37866707	37866707	+	NM_004448.3	G	C	missense	SNM	c.874G>C	p.G292R	292	292	0.429204	0	225	273	1	0.197531
S02521	S02521_chr17:38457247_SNM	CDC6	chr17	38457247	38457247	+	NM_001254.3	A	G	missense	SNM	c.1417A>G	p.R473G	473	473	0.471429	0	70	104	0	0
S02521	S02521_chr17:39739542_SNM	KRT14	chr17	39739542	39739542	-	NM_000526.4	G	T	silent	SNM	c.1219C>A	p.R407R	407	407	0.169231	0	65	86	1	0.833333
S02521	S02521_chr17:39778729_DNM	KRT17	chr17	39778729	39778730	-	NM_000422.2	CC	AG	nonsense	DNM	c.549_550delinsCT	p.E184*	184	184	0.447574	0	71	78	1	0.684211
S02521	S02521_chr17:43044968_SNM	C1QL1	chr17	43044968	43044968	-	NM_006688.4	T	A	missense	SNM	c.449A>T	p.D150V	150	150	0.478431	0	255	376	1	0.386364
S02521	S02521_chr17:43545801_SNM	PLEKHM1	chr17	43545801	43545801	-	NM_014798.2	G	A	missense	SNM	c.1082C>T	p.A361V	361	361	0.518519	0	81	138	1	0.354839
S02521	S02521_chr17:45820434_SNM	TBX21	chr17	45820434	45820434	+	NM_013351.1	C	A	splice	SNM	c.647_splice	e3-3	215	215	0.597938	0	97	136	1	0.348837
S02521	S02521_chr17:46115084_SNM	COPZ2	chr17	46115084	46115084	-	NM_016429.3	T	G	splice	SNM	c.52_splice	e3+2	17	17	0.217391	0	23	32	1	0.25
S02521	S02521_chr17:56271403_SNM	EPX	chr17	56271403	56271403	+	NM_000502.5	C	G	missense	SNM	c.544C>G	p.P182A	182	182	0.521368	0	117	183	1	0.564103
S02521	S02521_chr17:56390046_SNM	TSPOAP1	chr17	56390046	56390046	-	NM_004758.3	G	A	silent	SNM	c.2136C>T	p.S712S	712	712	0.446809	0	93	157	1	0.555556
S02521	S02521_chr17:67257316_SNM	ABCA5	chr17	67257316	67257316	-	NM_018672.4	T	A	missense	SNM	c.3514A>T	p.I1172F	1172	1172	0.4	0	25	47	1	0.666667
S02521	S02521_chr17:74005127_SNM	EVPL	chr17	74005127	74005127	-	NM_001320747.1	C	A	nonsense	SNM	c.4225G>T	p.E1409*	1409	1409	0.533058	0	242	351	1	0.5
S02521	S02521_chr17:77755939_SNM	CBX2	chr17	77755939	77755939	+	NM_032647.3	C	A	nonsense	SNM	c.627C>A	p.C209*	209	209	0.5	0	162	277	1	0.372881
S02521	S02521_chr18:5397108_SNM	EPB41L3	chr18	5397108	5397108	-	NM_012307.3	C	A	missense	SNM	c.2790G>T	p.Q930H	930	930	0.692308	0.00469484	208	213	1	0.241379
S02521	S02521_chr18:23866119_SNM	TAF4B	chr18	23866119	23866119	+	NM_001293725.1	G	T	missense	SNM	c.1246G>T	p.G416C	416	416	0.477477	0	111	206	1	0.606061
S02521	S02521_chr18:25593788_SNM	CDH2	chr18	25593788	25593788	-	NM_001792.4	C	A	missense	SNM	c.258G>T	p.M86I	86	86	0.367816	0	87	105	1	0.391304
S02521	S02521_chr18:28911772_SNM	DSG1	chr18	28911772	28911772	+	NM_001942.3	T	C	missense	SNM	c.626T>C	p.F209S	209	209	0.361111	0	36	69	1	0.3
S02521	S02521_chr18:33778661_SNM	MOCOS	chr18	33778661	33778661	+	NM_017947.2	C	T	missense	SNM	c.241C>T	p.H81Y	81	81	0.49162	0.003663	179	272	1	0.913043
S02521	S02521_chr18:56823039_SNM	SEC11C	chr18	56823039	56823039	+	NM_033280.3	G	T	missense	SNM	c.467G>T	p.G156V	156	156	0.242424	0	99	88	1	0.0909091
S02521	S02521_chr18:61074679_SNM	VPS4B	chr18	61074679	61074679	-	NM_004869.3	T	C	missense	SNM	c.350A>G	p.Q117R	117	117	0.267606	0.0133333	71	75	1	0.727273
S02521	S02521_chr18:61233996_SNM	SERPINB12	chr18	61233996	61233996	+	NM_001307928.1	G	T	missense	SNM	c.1030G>T	p.D344Y	344	344	0.716418	0	134	129	1	0.777778
S02521	S02521_chr18:67563096_SNM	CD226	chr18	67563096	67563096	-	NM_001303618.1	T	C	missense	SNM	c.568A>G	p.K190E	190	190	0.218447	0	206	183	1	0.451613
S02521	S02521_chr19:1784862_DNM	ATP8B3	chr19	1784862	1784863	-	NM_138813.3	CC	AG	missense	DNM	c.3615_3616delinsCT	p.A1206S	1206	1206	0.481928	0	83	110	1	0.666667
S02521	S02521_chr19:1791821_SNM	ATP8B3	chr19	1791821	1791821	-	NM_138813.3	C	A	missense	SNM	c.2230G>T	p.G744C	744	744	0.43871	0	155	219	1	0.837838
S02521	S02521_chr19:3653503_SNM	PIP5K1C	chr19	3653503	3653503	-	NM_001300849.1	C	A	missense	SNM	c.706G>T	p.V236L	236	236	0.453552	0	183	213	1	0.276923
S02521	S02521_chr19:4292665_SNM	TMIGD2	chr19	4292665	4292665	-	NM_144615.2	C	A	missense	SNM	c.780G>T	p.R260S	260	260	0.563218	0.010989	87	91	1	0.884615
S02521	S02521_chr19:5151460_SNM	KDM4B	chr19	5151460	5151460	+	NM_015015.2	G	T	missense	SNM	c.3229G>T	p.D1077Y	1077	1077	0.396226	0	53	63	1	0.235294
S02521	S02521_chr19:8155129_SNM	FBN3	chr19	8155129	8155129	-	NM_001321431.1	C	A	missense	SNM	c.6038G>T	p.R2013L	2013	2013	0.468085	0	188	278	1	0.353846
S02521	S02521_chr19:8993414_SNM	MUC16	chr19	8993414	8993414	-	NM_024690.2	A	T	missense	SNM	c.41675T>A	p.L13892Q	13892	13892	0.462151	0	251	350	1	0.589041
S02521	S02521_chr19:9069271_SNM	MUC16	chr19	9069271	9069271	-	NM_024690.2	C	A	missense	SNM	c.18175G>T	p.G6059C	6059	6059	0.386861	0	137	156	1	0.709677
S02521	S02521_chr19:9577650_SNM	ZNF560	chr19	9577650	9577650	-	NM_152476.2	C	A	missense	SNM	c.1973G>T	p.C658F	658	658	0.573333	0	75	80	1	0.653846
S02521	S02521_chr19:9578608_SNM	ZNF560	chr19	9578608	9578608	-	NM_152476.2	C	A	missense	SNM	c.1015G>T	p.V339F	339	339	0.509434	0	106	165	1	0.928571
S02521	S02521_chr19:10273397_SNM	DNMT1	chr19	10273397	10273397	-	NM_001130823.2	T	C	silent	SNM	c.954A>G	p.K318K	318	318	0.440945	0	127	155	1	0.931034
S02521	S02521_chr19:11510575_SNM	RGL3	chr19	11510575	11510575	-	NM_001161616.2	C	A	missense	SNM	c.1720G>T	p.G574C	574	574	0.482759	0	58	104	1	0.12
S02521	S02521_chr19:13423508_SNM	CACNA1A	chr19	13423508	13423508	-	NM_023035.2	G	T	missense	SNM	c.1646C>A	p.S549Y	549	549	0.416667	0.00819672	72	122	1	0.5
S02521	S02521_chr19:13876915_SNM	MRI1	chr19	13876915	13876915	+	NM_001031727.3	G	T	silent	SNM	c.519G>T	p.L173L	173	173	0.4625	0.00505051	160	198	1	0.174603
S02521	S02521_chr19:14568943_SNM	PKN1	chr19	14568943	14568943	+	NM_213560.1	G	T	missense	SNM	c.1284G>T	p.E428D	428	428	0.5	0	112	172	1	0.806452
S02521	S02521_chr19:20808142_SNM	ZNF626	chr19	20808142	20808142	-	NM_001076675.2	C	G	missense	SNM	c.541G>C	p.A181P	181	181	0.542857	0	105	200	1	0.461538
S02521	S02521_chr19:22575061_SNM	ZNF98	chr19	22575061	22575061	-	NM_001098626.1	C	A	nonsense	SNM	c.976G>T	p.E326*	326	326	0.294118	0	51	64	1	0.363636
S02521	S02521_chr19:35850172_SNM	FFAR3	chr19	35850172	35850172	+	NM_005304.3	C	A	missense	SNM	c.380C>A	p.P127Q	127	127	0.45098	0.00884956	102	113	1	0.314286
S02521	S02521_chr19:36211059_SNM	KMT2B	chr19	36211059	36211059	+	NM_014727.2	G	T	missense	SNM	c.810G>T	p.E270D	270	270	0.431655	0	139	200	1	0.5
S02521	S02521_chr19:36332661_SNM	NPHS1	chr19	36332661	36332661	-	NM_004646.3	T	C	missense	SNM	c.2771A>G	p.N924S	924	924	0.506667	0.004329	150	231	1	0.9
S02521	S02521_chr19:38974028_SNM	RYR1	chr19	38974028	38974028	+	NM_000540.2	G	T	silent	SNM	c.4806G>T	p.V1602V	1602	1602	0.551724	0	58	74	1	0.230769
S02521	S02521_chr19:39001421_SNM	RYR1	chr19	39001421	39001421	+	NM_000540.2	G	A	missense	SNM	c.9122G>A	p.S3041N	3041	3041	0.507463	0	67	65	1	0
S02521	S02521_chr19:39998030_SNM	DLL3	chr19	39998030	39998030	+	NM_016941.3	G	T	missense	SNM	c.1445G>T	p.G482V	482	482	0.492683	0.00304878	205	328	1	0.90566
S02521	S02521_chr19:42471099_SNM	ATP1A3	chr19	42471099	42471099	-	NM_001256214.1	G	T	missense	SNM	c.3071C>A	p.T1024N	1024	1024	0.522222	0	90	119	1	0.305556
S02521	S02521_chr19:42482206_SNM	ATP1A3	chr19	42482206	42482206	-	NM_001256214.1	C	A	missense	SNM	c.1864G>T	p.D622Y	622	622	0.492188	0.00139665	512	716	1	0.839416
S02521	S02521_chr19:42793245_SNM	CIC	chr19	42793245	42793245	+	NM_001304815.1	C	G	splice	SNM	c.3861_splice	e7+3	1287	1287	0.533679	0	193	278	1	0.688525
S02521	S02521_chr19:45656772_SNM	NKPD1	chr19	45656772	45656772	-	NM_198478.3	T	C	missense	SNM	c.923A>G	p.Y308C	308	308	0.484615	0	130	201	1	0.8
S02521	S02521_chr19:46119138_SNM	EML2	chr19	46119138	46119138	-	NM_001193268.1	T	A	missense	SNM	c.2122A>T	p.S708C	708	708	0.564103	0	39	78	1	0.466667
S02521	S02521_chr19:46341840_SNM	SYMPK	chr19	46341840	46341840	-	NM_004819.2	T	A	missense	SNM	c.1121A>T	p.D374V	374	374	0.539007	0	141	193	1	0.407407
S02521	S02521_chr19:47112404_SNM	CALM3	chr19	47112404	47112404	+	NM_005184.3	A	G	silent	SNM	c.444A>G	p.A148A	148	148	0.419355	0	124	174	1	0.405405
S02521	S02521_chr19:47844275_SNM	C5AR2	chr19	47844275	47844275	+	NM_001271749.1	G	T	missense	SNM	c.219G>T	p.L73F	73	73	0.478873	0	213	304	1	0.924528
S02521	S02521_chr19:50185312_SNM	PRMT1	chr19	50185312	50185312	+	NM_001536.5	A	G	missense	SNM	c.338A>G	p.K113R	113	113	0.6	0	130	210	1	0.5
S02521	S02521_chr19:50212025_SNM	CPT1C	chr19	50212025	50212025	+	NM_152359.2	G	T	missense	SNM	c.1495G>T	p.G499C	499	499	0.367816	0	174	260	1	0.641026
S02521	S02521_chr19:50296348_SNM	AP2A1	chr19	50296348	50296348	+	NM_014203.2	G	T	missense	SNM	c.704G>T	p.R235L	235	235	0.496552	0	145	241	1	0.0909091
S02521	S02521_chr19:51827090_SNM	IGLON5	chr19	51827090	51827090	+	NM_001101372.1	C	A	silent	SNM	c.333C>A	p.T111T	111	111	0.39759	0.00398406	166	251	1	0.736842
S02521	S02521_chr19:52130998_SNM	SIGLEC5	chr19	52130998	52130998	-	NM_003830.3	G	T	silent	SNM	c.999C>A	p.S333S	333	333	0.509091	0	110	147	1	0.6
S02521	S02521_chr19:52825128_DNM	ZNF480	chr19	52825128	52825129	+	NM_144684.3	AG	TT	missense	DNM	c.625_626delinsTT	p.S209F	209	209	0.434455	0	122	130	1	0.827586
S02521	S02521_chr19:53210062_SNM	ZNF611	chr19	53210062	53210062	-	NM_030972.3	T	C	silent	SNM	c.246A>G	p.T82T	82	82	0.56338	0	213	300	1	0.276596
S02521	S02521_chr19:54304501_SNM	NLRP12	chr19	54304501	54304501	-	NM_001277126.1	C	A	silent	SNM	c.2739G>T	p.T913T	913	913	0.512397	0	121	189	1	0.631579
S02521	S02521_chr19:55450578_SNM	NLRP7	chr19	55450578	55450578	-	NM_001127255.1	T	A	missense	SNM	c.1609A>T	p.T537S	537	537	0.518717	0	187	294	1	0.94
S02521	S02521_chr19:55560068_SNM	RDH13	chr19	55560068	55560068	-	NM_001145971.1	G	T	missense	SNM	c.404C>A	p.T135N	135	135	0.488889	0.00163132	405	613	1	0.622951
S02521	S02521_chr19:56370415_SNM	NLRP4	chr19	56370415	56370415	+	NM_134444.4	G	T	silent	SNM	c.1656G>T	p.A552A	552	552	0.387097	0	62	100	1	0.263158
S02521	S02521_chr19:56549512_DNM	NLRP5	chr19	56549512	56549513	+	NM_153447.4	CC	AA	missense	DNM	c.2737_2738delinsAA	p.P913N	913	913	0.494132	0.00294567	215	339	1	0.57971
S02521	S02521_chr19:57646516_SNM	ZIM3	chr19	57646516	57646516	-	NM_052882.1	C	A	nonsense	SNM	c.1189G>T	p.G397*	397	397	0.4375	0	80	134	1	0.666667
S02521	S02521_chr19:58017810_SNM	ZNF773	chr19	58017810	58017810	+	NM_198542.2	A	T	missense	SNM	c.347A>T	p.Q116L	116	116	0.543307	0	127	158	1	0.604651
S02521	S02521_chr19:58190163_SNM	ZSCAN4	chr19	58190163	58190163	+	NM_152677.2	T	A	missense	SNM	c.1192T>A	p.C398S	398	398	0.52439	0	82	119	1	0.72
S02521	S02521_chr20:3678447_SNM	SIGLEC1	chr20	3678447	3678447	-	NM_023068.3	T	A	missense	SNM	c.2120A>T	p.Q707L	707	707	0.493506	0	77	91	1	0.266667
S02521	S02521_chr20:17705688_SNM	BANF2	chr20	17705688	17705688	+	NM_001159495.1	C	A	silent	SNM	c.39C>A	p.P13P	13	13	0.485714	0	35	53	0	0
S02521	S02521_chr20:20453497_SNM	RALGAPA2	chr20	20453497	20453497	-	NM_020343.3	C	A	missense	SNM	c.5471G>T	p.C1824F	1824	1824	0.518519	0	54	95	1	0.866667
S02521	S02521_chr20:35506457_SNM	TLDC2	chr20	35506457	35506457	+	NM_080628.2	G	A	silent	SNM	c.189G>A	p.Q63Q	63	63	0.532468	0.00483092	154	207	1	0.952381
S02521	S02521_chr20:36983769_SNM	LBP	chr20	36983769	36983769	+	NM_004139.4	A	T	missense	SNM	c.548A>T	p.N183I	183	183	0.480263	0.00438596	152	228	1	0.972973
S02521	S02521_chr20:37161372_SNM	RALGAPB	chr20	37161372	37161372	+	NM_001282917.1	G	T	splice	SNM	c.2116_splice	e14-1	705	705	0.424658	0	73	114	1	0.9375
S02521	S02521_chr20:37580833_SNM	FAM83D	chr20	37580833	37580833	+	NM_030919.2	G	C	missense	SNM	c.1428G>C	p.K476N	476	476	0.459596	0.00332226	197	301	1	0.596491
S02521	S02521_chr20:44477174_SNM	ACOT8	chr20	44477174	44477174	-	NM_005469.3	G	A	missense	SNM	c.403C>T	p.P135S	135	135	0.483333	0.00543478	120	184	1	0.526316
S02521	S02521_chr20:48098598_SNM	KCNB1	chr20	48098598	48098598	-	NM_004975.3	C	A	missense	SNM	c.420G>T	p.K140N	140	140	0.5	0	240	336	1	0.578947
S02521	S02521_chr20:50140445_SNM	NFATC2	chr20	50140445	50140445	-	NM_173091.3	C	T	missense	SNM	c.335G>A	p.R112Q	112	112	0.461929	0	197	304	1	0.82
S02521	S02521_chr20:57766566_SNM	ZNF831	chr20	57766566	57766566	+	NM_178457.2	G	T	silent	SNM	c.492G>T	p.R164R	164	164	0.464968	0.00221239	314	452	1	0.825
S02521	S02521_chr21:22906869_SNM	NCAM2	chr21	22906869	22906869	+	NM_004540.3	C	G	nonsense	SNM	c.2294C>G	p.S765*	765	765	0.673077	0	52	57	1	0.129032
S02521	S02521_chr21:28305185_SNM	ADAMTS5	chr21	28305185	28305185	-	NM_007038.4	G	C	missense	SNM	c.1868C>G	p.P623R	623	623	0.533333	0	75	109	1	0.0810811
S02521	S02521_chr21:38072099_SNM	SIM2	chr21	38072099	38072099	+	NM_005069.4	G	A	missense	SNM	c.53G>A	p.G18D	18	18	0.479339	0	121	160	1	0.870968
S02521	S02521_chr21:45432395_SNM	TRAPPC10	chr21	45432395	45432395	+	NM_003274.4	G	T	silent	SNM	c.21G>T	p.P7P	7	7	0.574803	0	127	205	1	0.871795
S02521	S02521_chr22:16287760_SNM	POTEH	chr22	16287760	16287760	-	NM_001136213.1	G	C	missense	SNM	c.126C>G	p.N42K	42	42	0.14786	0.00142653	513	701	1	1
S02521	S02521_chr22:20456984_SNM	RIMBP3	chr22	20456984	20456984	-	NM_015672.1	T	A	missense	SNM	c.4318A>T	p.R1440W	1440	1440	0.5	0	10	35	0	0
S02521	S02521_chr22:32914032_SNM	SYN3	chr22	32914032	32914032	-	NM_003490.3	G	A	silent	SNM	c.1608C>T	p.L536L	536	536	1	0	51	152	1	0.545455
S02521	S02521_chrX:1419494_SNM	CSF2RA	chrX	1419494	1419494	+	NM_001161530.1	C	A	missense	SNM	c.921C>A	p.S307R	307	307	0.518519	0	27	42	1	0.0769231
S02521	S02521_chrX:12906185_SNM	TLR7	chrX	12906185	12906185	+	NM_016562.3	T	A	missense	SNM	c.2558T>A	p.L853H	853	853	1	0	47	71	1	0.566667
S02521	S02521_chrX:26157107_SNM	MAGEB18	chrX	26157107	26157107	+	NM_173699.3	C	T	missense	SNM	c.5C>T	p.P2L	2	2	1	0	40	67	1	0.111111
S02521	S02521_chrX:34149707_SNM	FAM47A	chrX	34149707	34149707	-	NM_203408.3	G	T	missense	SNM	c.689C>A	p.T230N	230	230	1	0.00518135	91	193	1	0.978261
S02521	S02521_chrX:37027964_SNM	FAM47C	chrX	37027964	37027964	+	NM_001013736.2	G	T	missense	SNM	c.1481G>T	p.G494V	494	494	0.982456	0	285	488	1	0.944444
S02521	S02521_chrX:37061146_SNM	FTH1P18	chrX	37061146	37061146	-	NM_001271682.1	C	G	missense	SNM	c.616G>C	p.E206Q	206	206	1	0.0166667	48	60	1	0.371429
S02521	S02521_chrX:48375600_SNM	PORCN	chrX	48375600	48375600	+	NM_203475.2	C	G	silent	SNM	c.1203C>G	p.L401L	401	401	1	0	42	75	1	0.5
S02521	S02521_chrX:48690494_SNM	PCSK1N	chrX	48690494	48690494	-	NM_013271.4	G	T	silent	SNM	c.372C>A	p.G124G	124	124	1	0	33	31	1	0.65
S02521	S02521_chrX:91133221_SNM	PCDH11X	chrX	91133221	91133221	+	NM_032968.4	T	C	missense	SNM	c.1982T>C	p.I661T	661	661	1	0	79	96	1	0.717391
S02521	S02521_chrX:99551560_SNM	PCDH19	chrX	99551560	99551560	-	NM_001184880.1	C	A	missense	SNM	c.3162G>T	p.E1054D	1054	1054	1	0.0114943	63	87	1	0.615385
S02521	S02521_chrX:100382249_SNM	CENPI	chrX	100382249	100382249	+	NM_006733.3	A	G	silent	SNM	c.900A>G	p.L300L	300	300	1	0	12	12	1	0.714286
S02521	S02521_chrX:100611937_DNM	BTK	chrX	100611937	100611938	-	NM_001287344.1	CA	AT	missense	DNM	c.1285_1286delinsAT	p.W429M	429	429	0.988095	0	41	51	1	0.171429
S02521	S02521_chrX:117805016_SNM	DOCK11	chrX	117805016	117805016	+	NM_144658.3	G	T	missense	SNM	c.5107G>T	p.V1703L	1703	1703	1	0	34	57	1	0.259259
S02521	S02521_chrX:119048835_SNM	AKAP14	chrX	119048835	119048835	+	NM_178813.5	A	T	missense	SNM	c.435A>T	p.K145N	145	145	1	0	49	69	1	0.25641
S02521	S02521_chrY:2655051_SNM	SRY	chrY	2655051	2655051	-	NM_003140.2	G	T	nonsense	SNM	c.594C>A	p.Y198*	198	198	1	0	45	66	1	0.184211
S02521	S02521_chrY:4966447_SNM	PCDH11Y	chrY	4966447	4966447	+	NM_032973.2	C	T	silent	SNM	c.828C>T	p.D276D	276	276	1	0.0128205	44	78	1	0.913043
S02521	S02521_chr1:3328068_DEL	PRDM16	chr1	3328068	3328071	+	NM_022114.3	CCTC	----	frame_shift_del	DEL	c.1307_1310delCCTC	p.S436fs	436	436	0.156863	0	255	555	1	0.73913
S02521	S02521_chr1:206903388_DEL	MAPKAPK2	chr1	206903388	206903388	+	NM_032960.3	G	-	frame_shift_del	DEL	c.636delG	p.K212fs	212	212	0.452632	0	95	136	1	0.482759
S02521	S02521_chr3:89156987_INS	EPHA3	chr3	89156987	89156987	+	NM_005233.5	---	GTA	splice	INS	c.88_splice	e1+1	29	29	0.804348	0.003367	92	297	1	0.174603
S02521	S02521_chr3:132350302_DEL	ACAD11	chr3	132350302	132350302	-	NM_032169.4	C	-	frame_shift_del	DEL	c.724delG	p.D242fs	242	242	0.298246	0	57	84	1	0.214286
S02521	S02521_chr3:151463372_DEL	AADACL2	chr3	151463372	151463372	+	NM_207365.3	G	-	frame_shift_del	DEL	c.507delG	p.L169fs	169	169	0.395833	0	48	66	1	0.583333
S02521	S02521_chr5:176025438_DEL	GPRIN1	chr5	176025438	176025438	-	NM_052899.2	G	-	frame_shift_del	DEL	c.1398delC	p.P466fs	466	466	0.453704	0	216	299	1	0.240506
S02521	S02521_chr6:31965490_DEL	C4A	chr6	31965490	31965490	+	NM_007293.2	G	-	frame_shift_del	DEL	c.4086delG	p.L1362fs	1362	1362	0.362069	0	58	63	1	0
S02521	S02521_chr7:119915132_INS	KCND2	chr7	119915132	119915132	+	NM_012281.2	-	A	frame_shift_ins	INS	c.445_446insA	p.Q149fs	149	149	0.493878	0	245	322	1	0.657534
S02521	S02521_chr11:78574024_DEL	TENM4	chr11	78574024	78574024	-	NM_001098816.2	C	-	frame_shift_del	DEL	c.1238delG	p.G413fs	413	413	0.554054	0	74	123	1	0.205882
S02521	S02521_chr12:101603479_DEL	SLC5A8	chr12	101603479	101603479	-	NM_145913.3	G	-	frame_shift_del	DEL	c.148delC	p.R50fs	50	50	0.463203	0	231	299	1	0.725806
S02521	S02521_chr12:102020690_INS	MYBPC1	chr12	102020690	102020690	+	NM_002465.3	-	T	splice	INS	c.142_splice	e4+2	47	47	0.54717	0	53	86	1	0.45
S02521	S02521_chr13:49030449_INS	RB1	chr13	49030449	49030449	+	NM_000321.2	-	T	frame_shift_ins	INS	c.1923_1924insT	p.L642fs	642	642	0.981132	0.00675676	53	148	1	0.529412
S02521	S02521_chr17:7909949_INS	GUCY2D	chr17	7909949	7909949	+	NM_000180.3	-	C	frame_shift_ins	INS	c.1294_1295insC	p.T432fs	432	432	0.842105	0.00645161	57	155	1	0.777778
S02521	S02521_chr19:11510574_DEL	RGL3	chr19	11510574	11510574	-	NM_001161616.2	C	-	frame_shift_del	DEL	c.1721delG	p.G574fs	574	574	0.491525	0	59	103	1	0.115385
S02521	S02521_chr19:37854634_DEL	HKR1	chr19	37854634	37854634	+	NM_181786.3	G	-	frame_shift_del	DEL	c.1937delG	p.R646fs	646	646	0.488584	0.00347222	219	288	1	0.507042
S02521	S02521_chr9:43915500_SNM	CNTNAP3B	chr9	43915500	43915500	+	NM_001201380.2	G	C	missense	SNM	c.3583G>C	p.G1195R	1195	1195	0.222222	0	9	6	1	1
S02521	S02521_chr1:6142306_SNM	KCNAB2	chr1	6142306	6142306	+	NM_001199862.1	G	A	missense	SNM	c.352G>A	p.D118N	118	118	0.030137	0	365	335	1	0.222222
S02521	S02521_chr1:151278737_SNM	PI4KB	chr1	151278737	151278737	-	NM_002651.3	C	T	missense	SNM	c.1321G>A	p.V441I	441	441	0.0893617	0	235	223	1	0.75
S02521	S02521_chr1:152325867_SNM	FLG2	chr1	152325867	152325867	-	NM_001014342.2	G	A	silent	SNM	c.4395C>T	p.H1465H	1465	1465	0.0185497	0	590	910	1	0.222222
S02521	S02521_chr1:152732421_SNM	KPRP	chr1	152732421	152732421	+	NM_001025231.1	C	G	nonsense	SNM	c.357C>G	p.Y119*	119	119	0.144	0	125	245	1	0.8
S02521	S02521_chr1:245849674_SNM	KIF26B	chr1	245849674	245849674	+	NM_018012.3	G	C	missense	SNM	c.3389G>C	p.G1130A	1130	1130	0.148594	0	249	327	1	0.37037
S02521	S02521_chr4:77661977_SNM	SHROOM3	chr4	77661977	77661977	+	NM_020859.3	G	A	missense	SNM	c.2651G>A	p.R884Q	884	884	0.122881	0	236	211	1	0.705882
S02521	S02521_chr7:100678499_SNM	MUC17	chr7	100678499	100678499	+	NM_001040105.1	T	A	missense	SNM	c.3802T>A	p.L1268M	1268	1268	0.017931	0	725	1191	1	0.857143
S02521	S02521_chr7:100684701_SNM	MUC17	chr7	100684701	100684701	+	NM_001040105.1	A	C	missense	SNM	c.10004A>C	p.Y3335S	3335	3335	0.0186916	0.0011534	535	867	1	0.25
S02521	S02521_chr8:42587249_SNM	CHRNB3	chr8	42587249	42587249	+	NM_000749.4	T	C	silent	SNM	c.799T>C	p.L267L	267	267	0.131783	0	128	165	1	0.545455
S02521	S02521_chr11:904780_SNM	CHID1	chr11	904780	904780	-	NM_001142676.1	C	T	missense	SNM	c.37G>A	p.A13T	13	13	0.0649819	0	277	246	1	0.285714
S02521	S02521_chr11:70179612_SNM	PPFIA1	chr11	70179612	70179612	+	NM_003626.3	C	T	nonsense	SNM	c.1249C>T	p.R417*	417	417	0.0679245	0.00401606	263	249	1	0.2
S02521	S02521_chr12:108004034_SNM	BTBD11	chr12	108004034	108004034	+	NM_001018072.1	G	C	missense	SNM	c.1711G>C	p.D571H	571	571	0.0495356	0	323	301	1	1
S02521	S02521_chr12:124862817_SNM	NCOR2	chr12	124862817	124862817	-	NM_006312.5	G	A	silent	SNM	c.2133C>T	p.S711S	711	711	0.0554371	0	469	259	1	1
S02521	S02521_chr15:83456066_SNM	FSD2	chr15	83456066	83456066	-	NM_001007122.3	A	T	missense	SNM	c.77T>A	p.L26Q	26	26	0.172414	0	58	91	1	0.25
S02521	S02521_chr18:19244103_SNM	ABHD3	chr18	19244103	19244103	-	NM_138340.4	A	G	missense	SNM	c.644T>C	p.L215P	215	215	0.139706	0	136	134	1	0.727273
S02521	S02521_chr20:644865_SNM	SCRT2	chr20	644865	644865	-	NM_033129.3	C	A	missense	SNM	c.374G>T	p.G125V	125	125	0.3	0	30	26	1	0.8
S02521	S02521_chr22:20759868_SNM	ZNF74	chr22	20759868	20759868	+	NM_001256524.1	G	T	missense	SNM	c.545G>T	p.R182M	182	182	0.252174	0	230	231	1	0.870968
S02521	S02521_chr22:26164081_SNM	MYO18B	chr22	26164081	26164081	+	NM_001318245.1	G	T	splice	SNM	c.199_splice	e3-1	66	66	0.318182	0	132	279	1	0.448276
S02521	S02521_chr22:30125157_SNM	CABP7	chr22	30125157	30125157	+	NM_182527.2	C	A	missense	SNM	c.480C>A	p.S160R	160	160	0.241935	0	124	133	1	0.666667
S02521	S02521_chr22:30738222_SNM	SF3A1	chr22	30738222	30738222	-	NM_005877.5	C	A	missense	SNM	c.844G>T	p.V282L	282	282	0.237374	0	198	239	1	0.740741
S02525	S02525_chr1:874677_SNM	SAMD11	chr1	874677	874677	+	NM_152486.2	G	C	missense	SNM	c.543G>C	p.E181D	181	181	0.5	0	276	115	1	0.516484
S02525	S02525_chr1:909379_SNM	PLEKHN1	chr1	909379	909379	+	NM_032129.2	A	T	missense	SNM	c.1601A>T	p.H534L	534	534	0.449367	0	158	58	1	0.392157
S02525	S02525_chr1:911561_SNM	PERM1	chr1	911561	911561	-	NM_001291366.1	G	T	silent	SNM	c.2364C>A	p.P788P	788	788	0.503356	0	149	65	1	0.5
S02525	S02525_chr1:1420453_SNM	ATAD3B	chr1	1420453	1420453	+	NM_031921.5	G	T	missense	SNM	c.808G>T	p.V270F	270	270	0.510204	0	294	134	1	0.685393
S02525	S02525_chr1:1635565_SNM	CDK11A	chr1	1635565	1635565	-	NM_001313896.1	C	A	silent	SNM	c.1716G>T	p.A572A	572	572	0.546697	0	439	177	1	0.445783
S02525	S02525_chr1:2525285_SNM	MMEL1	chr1	2525285	2525285	-	NM_033467.3	C	A	missense	SNM	c.1835G>T	p.G612V	612	612	0.473282	0	131	62	1	0.823529
S02525	S02525_chr1:7870057_DNM	PER3	chr1	7870057	7870058	+	NM_001289862.1	TG	CT	missense	DNM	c.1347_1348delinsCT	p.V450L	450	450	0.465053	0	186	52	1	0.5
S02525	S02525_chr1:11301638_SNM	MTOR	chr1	11301638	11301638	-	NM_004958.3	G	T	missense	SNM	c.1513C>A	p.L505M	505	505	0.285714	0	112	47	1	0.230769
S02525	S02525_chr1:11839115_SNM	C1orf167	chr1	11839115	11839115	+	NM_001010881.1	T	C	missense	SNM	c.2629T>C	p.Y877H	877	877	0.570621	0	177	59	1	0.507463
S02525	S02525_chr1:16388636_SNM	FAM131C	chr1	16388636	16388636	-	NM_182623.2	C	T	missense	SNM	c.226G>A	p.G76S	76	76	0.237584	0	744	296	1	0.416
S02525	S02525_chr1:16560231_SNM	RSG1	chr1	16560231	16560231	-	NM_030907.3	C	T	silent	SNM	c.141G>A	p.P47P	47	47	0.502439	0	614	256	1	0.161654
S02525	S02525_chr1:19584412_SNM	MRTO4	chr1	19584412	19584412	+	NM_016183.3	G	A	missense	SNM	c.427G>A	p.E143K	143	143	0.576923	0	156	51	1	0.0714286
S02525	S02525_chr1:19992942_SNM	HTR6	chr1	19992942	19992942	+	NM_000871.2	G	T	missense	SNM	c.696G>T	p.Q232H	232	232	0.551515	0	165	72	1	0.123457
S02525	S02525_chr1:22154824_SNM	HSPG2	chr1	22154824	22154824	-	NM_001291860.1	C	A	missense	SNM	c.12336G>T	p.Q4112H	4112	4112	0.46472	0	411	171	1	0.208861
S02525	S02525_chr1:22172598_SNM	HSPG2	chr1	22172598	22172598	-	NM_001291860.1	C	A	splice	SNM	c.8467_splice	e65+3	2822	2822	0.545455	0	165	70	1	0.40625
S02525	S02525_chr1:22987580_SNM	C1QB	chr1	22987580	22987580	+	NM_000491.4	C	T	missense	SNM	c.463C>T	p.P155S	155	155	0.486405	0	330	125	1	0.298387
S02525	S02525_chr1:25627487_SNM	RHD	chr1	25627487	25627487	+	NM_001282871.1	T	C	silent	SNM	c.537T>C	p.F179F	179	179	0.454545	0	594	256	1	0.285714
S02525	S02525_chr1:28536552_SNM	DNAJC8	chr1	28536552	28536552	-	NM_014280.2	T	C	silent	SNM	c.330A>G	p.L110L	110	110	0.545455	0	154	58	1	0.714286
S02525	S02525_chr1:28802676_SNM	PHACTR4	chr1	28802676	28802676	+	NM_023923.3	G	T	missense	SNM	c.1509G>T	p.M503I	503	503	0.0696203	0	158	68	1	0.1
S02525	S02525_chr1:54610197_SNM	CDCP2	chr1	54610197	54610197	-	NM_201546.3	G	A	silent	SNM	c.369C>T	p.V123V	123	123	0.489362	0	94	59	1	0.586207
S02525	S02525_chr1:55152022_SNM	MROH7	chr1	55152022	55152022	+	NM_001039464.3	T	G	missense	SNM	c.2612T>G	p.I871S	871	871	0.0781671	0	371	155	1	0.380952
S02525	S02525_chr1:55505515_SNM	PCSK9	chr1	55505515	55505515	+	NM_174936.3	G	T	missense	SNM	c.5G>T	p.G2V	2	2	0.491071	0	112	32	1	0.309524
S02525	S02525_chr1:62327328_SNM	PATJ	chr1	62327328	62327328	+	NM_176877.2	G	T	nonsense	SNM	c.2428G>T	p.E810*	810	810	0.544118	0	68	37	1	0.121212
S02525	S02525_chr1:63005247_SNM	DOCK7	chr1	63005247	63005247	-	NM_001330614.1	A	T	missense	SNM	c.3269T>A	p.V1090D	1090	1090	0.0932203	0	118	66	1	0.571429
S02525	S02525_chr1:66458738_SNM	PDE4B	chr1	66458738	66458738	+	NM_001037340.2	C	A	nonsense	SNM	c.149C>A	p.S50*	50	50	0.47619	0	231	110	1	0.641791
S02525	S02525_chr1:67195042_SNM	SGIP1	chr1	67195042	67195042	+	NM_032291.3	T	C	missense	SNM	c.1838T>C	p.F613S	613	613	0.501348	0	371	155	1	0.706422
S02525	S02525_chr1:67359019_SNM	WDR78	chr1	67359019	67359019	-	NM_024763.4	T	A	silent	SNM	c.423A>T	p.P141P	141	141	0.517241	0	145	96	1	0.209677
S02525	S02525_chr1:74834767_DNM	FPGT-TNNI3K	chr1	74834767	74834768	+	NM_001112808.2	AG	CT	nonsense	DNM	c.1725_1726delinsCT	p.E576*	576	576	0.41	0	100	53	1	0.863636
S02525	S02525_chr1:87185302_SNM	SH3GLB1	chr1	87185302	87185302	+	NM_001206651.1	C	T	silent	SNM	c.327C>T	p.G109G	109	109	0.463115	0	244	128	1	0.228261
S02525	S02525_chr1:89637481_SNM	GBP7	chr1	89637481	89637481	-	NM_207398.2	G	A	silent	SNM	c.138C>T	p.L46L	46	46	0.448819	0	254	114	1	0.175258
S02525	S02525_chr1:110210754_SNM	GSTM2	chr1	110210754	110210754	+	NM_000848.3	G	C	missense	SNM	c.17G>C	p.G6A	6	6	0.45283	0	318	141	1	0.309091
S02525	S02525_chr1:114483647_SNM	HIPK1	chr1	114483647	114483647	+	NM_198268.2	A	G	silent	SNM	c.642A>G	p.E214E	214	214	0.42953	0	296	132	1	0.471264
S02525	S02525_chr1:117248627_SNM	C1orf137	chr1	117248627	117248627	+	NM_001013643.1	G	T	splice	SNM	c.221_splice	e3+1	73	73	0.477987	0	159	70	1	0.490196
S02525	S02525_chr1:118530460_SNM	SPAG17	chr1	118530460	118530460	-	NM_206996.2	G	A	missense	SNM	c.5666C>T	p.T1889M	1889	1889	0.517007	0	147	75	1	0.381818
S02525	S02525_chr1:145299831_SNM	NBPF10	chr1	145299831	145299831	+	NM_001039703.5	A	T	nonsense	SNM	c.880A>T	p.K294*	294	294	0.16369	0	336	183	1	0.964286
S02525	S02525_chr1:145304502_SNM	NBPF10	chr1	145304502	145304502	+	NM_001039703.5	G	T	missense	SNM	c.1435G>T	p.A479S	479	479	0.220641	0	562	268	1	0.493976
S02525	S02525_chr1:145765044_SNM	GPR89A	chr1	145765044	145765044	-	NM_001097612.1	G	A	missense	SNM	c.1343C>T	p.A448V	448	448	0.571429	0	7	5	1	0.333333
S02525	S02525_chr1:149898398_SNM	SF3B4	chr1	149898398	149898398	-	NM_005850.4	T	A	missense	SNM	c.576A>T	p.E192D	192	192	0.490741	0	324	133	1	0.543689
S02525	S02525_chr1:150258927_SNM	CIART	chr1	150258927	150258927	+	NM_001300838.1	T	C	missense	SNM	c.719T>C	p.L240P	240	240	0.4801	0	402	133	1	0.754545
S02525	S02525_chr1:151090561_SNM	GABPB2	chr1	151090561	151090561	+	NM_001323910.1	A	C	silent	SNM	c.1224A>C	p.I408I	408	408	0.0909091	0	352	154	1	0.52381
S02525	S02525_chr1:153659210_SNM	NPR1	chr1	153659210	153659210	+	NM_000906.3	C	A	missense	SNM	c.1847C>A	p.P616H	616	616	0.521212	0	165	45	1	0.0487805
S02525	S02525_chr1:156126237_SNM	SEMA4A	chr1	156126237	156126237	+	NM_001193301.1	C	T	nonsense	SNM	c.172C>T	p.Q58*	58	58	0.484848	0	264	138	1	0.662338
S02525	S02525_chr1:158724860_SNM	OR6K6	chr1	158724860	158724860	+	NM_001005184.1	C	A	silent	SNM	c.255C>A	p.T85T	85	85	0.469091	0	275	135	1	0.767123
S02525	S02525_chr1:159175799_SNM	ACKR1	chr1	159175799	159175799	+	NM_001122951.2	T	C	silent	SNM	c.576T>C	p.A192A	192	192	0.505085	0	295	120	1	0.585106
S02525	S02525_chr1:159283554_SNM	OR10J3	chr1	159283554	159283554	-	NM_001004467.1	C	A	missense	SNM	c.896G>T	p.R299I	299	299	0.466667	0	465	211	1	0.87069
S02525	S02525_chr1:160160624_SNM	CASQ1	chr1	160160624	160160624	+	NM_001231.4	C	G	missense	SNM	c.83C>G	p.P28R	28	28	0.476404	0	445	196	1	0.300613
S02525	S02525_chr1:160340763_SNM	NHLH1	chr1	160340763	160340763	+	NM_005598.3	C	G	missense	SNM	c.242C>G	p.A81G	81	81	0.53012	0	332	116	1	0.742574
S02525	S02525_chr1:165218858_SNM	LMX1A	chr1	165218858	165218858	-	NM_001174069.1	C	A	missense	SNM	c.283G>T	p.G95W	95	95	0.479021	0	286	131	1	0.851351
S02525	S02525_chr1:168545899_SNM	XCL1	chr1	168545899	168545899	+	NM_002995.2	C	A	silent	SNM	c.24C>A	p.L8L	8	8	0.322581	0	279	141	1	1
S02525	S02525_chr1:175049498_SNM	TNN	chr1	175049498	175049498	+	NM_022093.1	A	G	missense	SNM	c.984A>G	p.I328M	328	328	0.116625	0	403	214	1	0.566667
S02525	S02525_chr1:175375735_SNM	TNR	chr1	175375735	175375735	-	NM_003285.2	C	A	missense	SNM	c.116G>T	p.R39M	39	39	0.453074	0	309	161	1	0.971831
S02525	S02525_chr1:176738821_SNM	PAPPA2	chr1	176738821	176738821	+	NM_020318.2	G	C	missense	SNM	c.4402G>C	p.D1468H	1468	1468	0.471545	0	246	141	1	0.933333
S02525	S02525_chr1:177001925_SNM	ASTN1	chr1	177001925	177001925	-	NM_004319.2	G	T	silent	SNM	c.532C>A	p.R178R	178	178	0.438247	0	251	129	1	0.375
S02525	S02525_chr1:177901940_SNM	SEC16B	chr1	177901940	177901940	-	NM_033127.2	T	A	missense	SNM	c.2825A>T	p.E942V	942	942	0.501779	0	281	132	1	0.342857
S02525	S02525_chr1:179523651_SNM	AXDND1	chr1	179523651	179523651	+	NM_144696.5	C	A	missense	SNM	c.3036C>A	p.H1012Q	1012	1012	0.509346	0	214	98	1	0.847458
S02525	S02525_chr1:179620010_SNM	TDRD5	chr1	179620010	179620010	+	NM_001199085.1	G	C	missense	SNM	c.1809G>C	p.W603C	603	603	0.428571	0	238	111	1	0.569231
S02525	S02525_chr1:180904528_SNM	KIAA1614	chr1	180904528	180904528	+	NM_020950.1	G	A	missense	SNM	c.1483G>A	p.A495T	495	495	0.498592	0	355	140	1	0.311111
S02525	S02525_chr1:186088384_SNM	HMCN1	chr1	186088384	186088384	+	NM_031935.2	G	C	missense	SNM	c.11910G>C	p.R3970S	3970	3970	0.0921788	0	358	207	1	0.736842
S02525	S02525_chr1:190250767_SNM	BRINP3	chr1	190250767	190250767	-	NM_199051.2	C	G	missense	SNM	c.350G>C	p.R117P	117	117	0.482759	0	174	74	1	0.75
S02525	S02525_chr1:197390503_SNM	CRB1	chr1	197390503	197390503	+	NM_201253.2	G	C	missense	SNM	c.1545G>C	p.Q515H	515	515	0.470899	0	189	77	1	0.745098
S02525	S02525_chr1:200818801_SNM	CAMSAP2	chr1	200818801	200818801	+	NM_001297707.1	A	G	silent	SNM	c.2937A>G	p.A979A	979	979	0.47907	0	215	99	1	0.450704
S02525	S02525_chr1:201822222_SNM	IPO9	chr1	201822222	201822222	+	NM_018085.4	A	C	missense	SNM	c.687A>C	p.E229D	229	229	0.481781	0	247	85	1	0.166667
S02525	S02525_chr1:210948866_SNM	KCNH1	chr1	210948866	210948866	-	NM_172362.2	C	T	missense	SNM	c.1936G>A	p.D646N	646	646	0.469697	0	132	51	1	0.0877193
S02525	S02525_chr1:213032374_SNM	FLVCR1	chr1	213032374	213032374	+	NM_014053.3	A	T	missense	SNM	c.580A>T	p.S194C	194	194	0.101351	0	296	119	1	0.5
S02525	S02525_chr1:220193367_SNM	EPRS	chr1	220193367	220193367	-	NM_004446.2	G	C	missense	SNM	c.1312C>G	p.L438V	438	438	0.518919	0	185	94	1	1
S02525	S02525_chr1:236729279_SNM	HEATR1	chr1	236729279	236729279	-	NM_018072.5	G	C	missense	SNM	c.4375C>G	p.Q1459E	1459	1459	0.508711	0	287	158	1	0.149606
S02525	S02525_chr1:241938512_SNM	WDR64	chr1	241938512	241938512	+	NM_144625.4	G	T	nonsense	SNM	c.2506G>T	p.E836*	836	836	0.479532	0	171	108	1	0.242424
S02525	S02525_chr1:247614922_SNM	OR2B11	chr1	247614922	247614922	-	NM_001004492.1	G	T	silent	SNM	c.363C>A	p.A121A	121	121	0.507246	0	138	64	1	0.794872
S02525	S02525_chr1:248569810_SNM	OR2T1	chr1	248569810	248569810	+	NM_030904.1	G	C	missense	SNM	c.515G>C	p.R172P	172	172	0.460432	0	139	91	1	1
S02525	S02525_chr1:248616492_SNM	OR2T2	chr1	248616492	248616492	+	NM_001004136.1	C	A	silent	SNM	c.394C>A	p.R132R	132	132	0.477612	0	201	106	1	0.116279
S02525	S02525_chr1:248636742_SNM	OR2T3	chr1	248636742	248636742	+	NM_001005495.1	C	T	missense	SNM	c.91C>T	p.L31F	31	31	0.272277	0	202	106	1	0.0377358
S02525	S02525_chr2:1457546_SNM	TPO	chr2	1457546	1457546	+	NM_001206744.1	C	A	missense	SNM	c.563C>A	p.P188H	188	188	0.314685	0	143	78	1	0.184211
S02525	S02525_chr2:27305787_SNM	EMILIN1	chr2	27305787	27305787	+	NM_007046.3	G	T	missense	SNM	c.1348G>T	p.G450W	450	450	0.595041	0	121	65	1	0.894737
S02525	S02525_chr2:27726393_SNM	GCKR	chr2	27726393	27726393	+	NM_001486.3	T	A	silent	SNM	c.657T>A	p.I219I	219	219	0.312253	0	253	137	1	0.462963
S02525	S02525_chr2:27804574_SNM	C2orf16	chr2	27804574	27804574	+	NM_032266.3	G	T	missense	SNM	c.5135G>T	p.S1712I	1712	1712	0.606557	0	122	63	1	0.897436
S02525	S02525_chr2:36764609_SNM	CRIM1	chr2	36764609	36764609	+	NM_016441.2	T	C	missense	SNM	c.2543T>C	p.L848P	848	848	0.101604	0	187	102	1	0.583333
S02525	S02525_chr2:37276793_SNM	HEATR5B	chr2	37276793	37276793	-	NM_019024.2	T	A	splice	SNM	c.2696_splice	e18+3	898	898	0.356589	0	129	76	1	0.533333
S02525	S02525_chr2:44128597_SNM	LRPPRC	chr2	44128597	44128597	-	NM_133259.3	C	A	missense	SNM	c.3431G>T	p.R1144L	1144	1144	0.650246	0	203	135	1	0.62963
S02525	S02525_chr2:73836729_SNM	ALMS1	chr2	73836729	73836729	+	NM_015120.4	C	A	missense	SNM	c.12494C>A	p.P4165H	4165	4165	0.359551	0	89	47	1	0.185185
S02525	S02525_chr2:74729979_SNM	LBX2	chr2	74729979	74729979	-	NM_001009812.1	T	C	missense	SNM	c.8A>G	p.K3R	3	3	0.137417	0	604	306	1	0.40678
S02525	S02525_chr2:79385449_SNM	REG3A	chr2	79385449	79385449	-	NM_138938.2	C	A	splice	SNM	c.333_splice	e4+3	111	111	0.309524	0	42	25	1	0.0833333
S02525	S02525_chr2:80529800_SNM	LRRTM1	chr2	80529800	80529800	-	NM_178839.4	C	T	missense	SNM	c.1145G>A	p.S382N	382	382	0.683673	0	196	114	1	0.861111
S02525	S02525_chr2:95539270_SNM	TEKT4	chr2	95539270	95539270	+	NM_144705.3	C	T	silent	SNM	c.504C>T	p.A168A	168	168	0.459459	0	74	30	1	0.214286
S02525	S02525_chr2:108626963_SNM	SLC5A7	chr2	108626963	108626963	+	NM_001305005.2	T	C	silent	SNM	c.1389T>C	p.P463P	463	463	0.616822	0	214	131	1	0.833333
S02525	S02525_chr2:111419383_SNM	BUB1	chr2	111419383	111419383	-	NM_004336.4	G	A	silent	SNM	c.993C>T	p.S331S	331	331	0.333333	0	195	111	1	0.3
S02525	S02525_chr2:116599863_SNM	DPP10	chr2	116599863	116599863	+	NM_001321905.1	G	A	missense	SNM	c.2384G>A	p.S795N	795	795	0.664671	0	167	115	1	0.585714
S02525	S02525_chr2:120373248_SNM	CFAP221	chr2	120373248	120373248	+	NM_001271049.1	C	A	missense	SNM	c.1373C>A	p.S458Y	458	458	0.315068	0	219	146	1	0.815789
S02525	S02525_chr2:128016936_SNM	ERCC3	chr2	128016936	128016936	-	NM_000122.1	G	A	missense	SNM	c.2153C>T	p.A718V	718	718	0.127962	0	211	120	1	0.588235
S02525	S02525_chr2:128079760_SNM	MAP3K2	chr2	128079760	128079760	-	NM_006609.4	G	A	missense	SNM	c.907C>T	p.P303S	303	303	0.646154	0	130	82	1	0.105263
S02525	S02525_chr2:128383110_SNM	MYO7B	chr2	128383110	128383110	+	NM_001080527.1	G	T	missense	SNM	c.4137G>T	p.K1379N	1379	1379	0.277372	0	137	74	1	0.357143
S02525	S02525_chr2:128387314_SNM	MYO7B	chr2	128387314	128387314	+	NM_001080527.1	G	C	missense	SNM	c.4641G>C	p.Q1547H	1547	1547	0.379487	0	195	100	1	0.574468
S02525	S02525_chr2:130877765_SNM	POTEF	chr2	130877765	130877765	-	NM_001099771.2	G	A	silent	SNM	c.324C>T	p.C108C	108	108	0.0483271	0	269	169	1	0.625
S02525	S02525_chr2:130878042_SNM	POTEF	chr2	130878042	130878042	-	NM_001099771.2	T	A	missense	SNM	c.47A>T	p.K16M	16	16	0.654618	0	249	135	1	0.225564
S02525	S02525_chr2:130899865_SNM	CCDC74B	chr2	130899865	130899865	-	NM_207310.2	C	A	nonsense	SNM	c.385G>T	p.G129*	129	129	0.333333	0	75	25	1	0.785714
S02525	S02525_chr2:131976299_SNM	POTEE	chr2	131976299	131976299	+	NM_001083538.1	C	T	silent	SNM	c.324C>T	p.C108C	108	108	0.334746	0	236	114	1	0.54902
S02525	S02525_chr2:132288241_SNM	CCDC74A	chr2	132288241	132288241	+	NM_138770.2	G	T	nonsense	SNM	c.385G>T	p.G129*	129	129	0.089372	0	414	235	1	0.681818
S02525	S02525_chr2:137852590_SNM	THSD7B	chr2	137852590	137852590	+	NM_001316349.1	G	T	silent	SNM	c.1098G>T	p.R366R	366	366	0.330935	0	139	89	1	0.352941
S02525	S02525_chr2:141093200_SNM	LRP1B	chr2	141093200	141093200	-	NM_018557.2	C	G	missense	SNM	c.12100G>C	p.V4034L	4034	4034	0.808824	0	68	44	1	0.833333
S02525	S02525_chr2:141214102_SNM	LRP1B	chr2	141214102	141214102	-	NM_018557.2	G	A	silent	SNM	c.9885C>T	p.T3295T	3295	3295	0.277108	0	249	181	1	0.352941
S02525	S02525_chr2:157184438_SNM	NR4A2	chr2	157184438	157184438	-	NM_006186.3	C	G	silent	SNM	c.1083G>C	p.P361P	361	361	0.32381	0	105	50	1	0.36
S02525	S02525_chr2:169547552_SNM	CERS6	chr2	169547552	169547552	+	NM_001256126.1	G	C	missense	SNM	c.474G>C	p.W158C	158	158	0.560284	0	141	96	1	0.795455
S02525	S02525_chr2:169948427_SNM	DHRS9	chr2	169948427	169948427	+	NM_001289763.1	A	C	missense	SNM	c.880A>C	p.I294L	294	294	0.2	0	115	66	1	0.210526
S02525	S02525_chr2:170011079_SNM	LRP2	chr2	170011079	170011079	-	NM_004525.2	G	T	silent	SNM	c.12186C>A	p.V4062V	4062	4062	0.293333	0	75	52	1	0.222222
S02525	S02525_chr2:179418490_SNM	TTN	chr2	179418490	179418490	-	NM_001267550.2	T	A	nonsense	SNM	c.89242A>T	p.K29748*	29748	29748	0.409326	0	193	106	1	0.234375
S02525	S02525_chr2:179506000_SNM	TTN	chr2	179506000	179506000	-	NM_001267550.2	G	T	missense	SNM	c.40601C>A	p.P13534H	13534	13534	0.243243	0	37	21	1	0.285714
S02525	S02525_chr2:179584562_SNM	TTN	chr2	179584562	179584562	-	NM_001267550.2	A	T	splice	SNM	c.23660_splice	e82-3	7886	7886	0.681159	0	69	45	1	0.205128
S02525	S02525_chr2:179639916_SNM	TTN	chr2	179639916	179639916	-	NM_001267550.2	G	T	silent	SNM	c.6522C>A	p.I2174I	2174	2174	0.392857	0	84	46	1	0.269231
S02525	S02525_chr2:179650739_SNM	TTN	chr2	179650739	179650739	-	NM_001267550.2	C	A	nonsense	SNM	c.2206G>T	p.G736*	736	736	0.628319	0	226	160	1	0.479167
S02525	S02525_chr2:179839854_SNM	CCDC141	chr2	179839854	179839854	-	NM_173648.3	C	T	silent	SNM	c.456G>A	p.Q152Q	152	152	0.2	0	100	69	1	0.428571
S02525	S02525_chr2:185801390_DNM	ZNF804A	chr2	185801390	185801391	+	NM_194250.1	GA	TT	missense	DNM	c.1267_1268delinsTT	p.E423L	423	423	0.312241	0	118	104	1	0.85
S02525	S02525_chr2:185803057_DNM	ZNF804A	chr2	185803057	185803058	+	NM_194250.1	CC	AA	missense	DNM	c.2934_2935delinsAA	p.L979I	979	979	0.62453	0	130	94	1	0.95122
S02525	S02525_chr2:189927617_SNM	COL5A2	chr2	189927617	189927617	-	NM_000393.4	C	A	missense	SNM	c.1951G>T	p.G651C	651	651	0.284404	0	109	77	1	0.9375
S02525	S02525_chr2:203978039_SNM	NBEAL1	chr2	203978039	203978039	+	NM_001114132.1	C	T	missense	SNM	c.2417C>T	p.A806V	806	806	0.28	0	50	28	1	0
S02525	S02525_chr2:209025633_SNM	CRYGA	chr2	209025633	209025633	-	NM_014617.3	C	A	silent	SNM	c.420G>T	p.R140R	140	140	0.632911	0	158	79	1	0.851852
S02525	S02525_chr2:216200814_SNM	ATIC	chr2	216200814	216200814	+	NM_004044.6	C	T	silent	SNM	c.1065C>T	p.S355S	355	355	0.619048	0	105	66	1	0.585366
S02525	S02525_chr2:219258875_SNM	SLC11A1	chr2	219258875	219258875	+	NM_000578.3	C	T	silent	SNM	c.1347C>T	p.F449F	449	449	0.7	0	110	64	1	0.974359
S02525	S02525_chr2:227892704_SNM	COL4A4	chr2	227892704	227892704	-	NM_000092.4	G	T	missense	SNM	c.3995C>A	p.P1332Q	1332	1332	0.625	0	104	75	1	0.27451
S02525	S02525_chr2:227985855_SNM	COL4A4	chr2	227985855	227985855	-	NM_000092.4	C	A	nonsense	SNM	c.202G>T	p.G68*	68	68	0.630952	0	84	68	1	0.432432
S02525	S02525_chr2:228883734_SNM	SPHKAP	chr2	228883734	228883734	-	NM_001142644.1	C	A	missense	SNM	c.1836G>T	p.K612N	612	612	0.634146	0	123	77	1	0.857143
S02525	S02525_chr2:230252998_SNM	DNER	chr2	230252998	230252998	-	NM_139072.3	C	T	missense	SNM	c.1838G>A	p.G613E	613	613	0.590909	0	110	76	1	0.625
S02525	S02525_chr2:242148794_SNM	ANO7	chr2	242148794	242148794	+	NM_001001891.3	G	A	missense	SNM	c.1334G>A	p.S445N	445	445	0.685714	0	175	93	1	0.621622
S02525	S02525_chr3:8675609_SNM	SSUH2	chr3	8675609	8675609	-	NM_015931.2	C	G	missense	SNM	c.16G>C	p.G6R	6	6	1	0	92	64	1	0.559322
S02525	S02525_chr3:13522849_SNM	HDAC11	chr3	13522849	13522849	+	NM_024827.3	C	T	missense	SNM	c.106C>T	p.P36S	36	36	1	0	73	101	1	0.738095
S02525	S02525_chr3:13860779_SNM	WNT7A	chr3	13860779	13860779	-	NM_004625.3	C	A	missense	SNM	c.712G>T	p.V238L	238	238	1	0	196	173	1	0.451852
S02525	S02525_chr3:21478510_SNM	ZNF385D	chr3	21478510	21478510	-	NM_024697.2	A	G	missense	SNM	c.625T>C	p.C209R	209	209	1	0	134	133	1	0.505618
S02525	S02525_chr3:38315790_SNM	SLC22A13	chr3	38315790	38315790	+	NM_004256.3	C	G	missense	SNM	c.406C>G	p.L136V	136	136	1	0	134	149	1	0.614458
S02525	S02525_chr3:38991626_SNM	SCN11A	chr3	38991626	38991626	-	NM_014139.2	C	A	missense	SNM	c.228G>T	p.K76N	76	76	1	0	93	100	1	0.328571
S02525	S02525_chr3:47045726_SNM	NBEAL2	chr3	47045726	47045726	+	NM_015175.2	C	T	missense	SNM	c.6041C>T	p.P2014L	2014	2014	0.327511	0	229	160	1	0.595745
S02525	S02525_chr3:58417675_SNM	PDHB	chr3	58417675	58417675	-	NM_000925.3	C	T	missense	SNM	c.133G>A	p.E45K	45	45	0.268817	0	93	93	1	0.25
S02525	S02525_chr3:67571052_SNM	SUCLG2	chr3	67571052	67571052	-	NM_001177599.1	C	A	missense	SNM	c.424G>T	p.V142F	142	142	1	0	79	107	1	0.385965
S02525	S02525_chr3:87322616_SNM	POU1F1	chr3	87322616	87322616	-	NM_001122757.2	G	T	missense	SNM	c.173C>A	p.P58H	58	58	1	0	99	107	1	0.253165
S02525	S02525_chr3:93755569_SNM	ARL13B	chr3	93755569	93755569	+	NM_182896.2	T	G	silent	SNM	c.660T>G	p.A220A	220	220	0.182292	0	192	49	1	0.25
S02525	S02525_chr3:99568016_SNM	FILIP1L	chr3	99568016	99568016	-	NM_182909.3	T	G	missense	SNM	c.2504A>C	p.D835A	835	835	0.286972	0	568	191	1	0.417391
S02525	S02525_chr3:100277251_SNM	TMEM45A	chr3	100277251	100277251	+	NM_018004.2	T	C	missense	SNM	c.406T>C	p.F136L	136	136	0.281818	0	110	41	1	0.107143
S02525	S02525_chr3:111632394_SNM	PHLDB2	chr3	111632394	111632394	+	NM_001134438.1	T	A	missense	SNM	c.1564T>A	p.C522S	522	522	0.330409	0	342	91	1	0.686567
S02525	S02525_chr3:114058042_SNM	ZBTB20	chr3	114058042	114058042	-	NM_001164342.2	C	A	missense	SNM	c.2036G>T	p.R679L	679	679	0.293051	0	331	98	1	0.796296
S02525	S02525_chr3:119445070_SNM	MAATS1	chr3	119445070	119445070	+	NM_033364.3	C	T	silent	SNM	c.735C>T	p.R245R	245	245	0.306452	0	124	41	1	0.652174
S02525	S02525_chr3:120469649_SNM	GTF2E1	chr3	120469649	120469649	+	NM_005513.2	G	T	missense	SNM	c.250G>T	p.G84W	84	84	0.257028	0	249	99	1	0.560976
S02525	S02525_chr3:121217351_SNM	POLQ	chr3	121217351	121217351	-	NM_199420.3	T	G	missense	SNM	c.2126A>C	p.Q709P	709	709	0.224215	0	223	79	1	0.851852
S02525	S02525_chr3:122436923_SNM	PARP14	chr3	122436923	122436923	+	NM_017554.2	G	A	missense	SNM	c.4006G>A	p.A1336T	1336	1336	0.421875	0	64	15	1	0
S02525	S02525_chr3:126261041_SNM	CHST13	chr3	126261041	126261041	+	NM_152889.2	G	C	missense	SNM	c.646G>C	p.A216P	216	216	0.29745	0	353	103	1	0.5
S02525	S02525_chr3:136087950_SNM	STAG1	chr3	136087950	136087950	-	NM_005862.2	C	A	nonsense	SNM	c.2545G>T	p.E849*	849	849	0.610526	0	95	30	1	0.380952
S02525	S02525_chr3:138763246_DNM	PRR23C	chr3	138763246	138763247	-	NM_001134657.1	GG	TT	missense	DNM	c.216_217delinsAA	p.L73M	73	73	0.305952	0	487	144	1	0.315789
S02525	S02525_chr3:150290224_SNM	EIF2A	chr3	150290224	150290224	+	NM_032025.4	G	T	missense	SNM	c.1291G>T	p.V431F	431	431	0.575893	0	224	84	1	0.387097
S02525	S02525_chr3:151105606_SNM	MED12L	chr3	151105606	151105606	+	NM_053002.5	G	A	silent	SNM	c.4992G>A	p.Q1664Q	1664	1664	0.210084	0	119	34	1	0.666667
S02525	S02525_chr3:151599240_SNM	SUCNR1	chr3	151599240	151599240	+	NM_033050.5	G	T	missense	SNM	c.909G>T	p.R303S	303	303	0.321739	0	345	111	1	0.5
S02525	S02525_chr3:152554121_SNM	P2RY1	chr3	152554121	152554121	+	NM_002563.4	T	G	missense	SNM	c.550T>G	p.S184A	184	184	0.608889	0	450	160	1	0.863946
S02525	S02525_chr3:155215172_SNM	PLCH1	chr3	155215172	155215172	-	NM_001130960.1	G	T	silent	SNM	c.1795C>A	p.R599R	599	599	0.312	0	250	82	1	0.5
S02525	S02525_chr3:164908509_SNM	SLITRK3	chr3	164908509	164908509	-	NM_001318810.1	G	T	nonsense	SNM	c.110C>A	p.S37*	37	37	0.352313	0	280	86	1	0.706897
S02525	S02525_chr3:167077663_SNM	ZBBX	chr3	167077663	167077663	-	NM_001199201.1	G	T	missense	SNM	c.427C>A	p.L143I	143	143	0.230769	0	169	58	1	0.772727
S02525	S02525_chr3:167747080_SNM	GOLIM4	chr3	167747080	167747080	-	NM_014498.4	G	C	missense	SNM	c.1444C>G	p.H482D	482	482	0.305556	0	252	107	1	0.350877
S02525	S02525_chr3:173525595_SNM	NLGN1	chr3	173525595	173525595	+	NM_014932.3	A	G	missense	SNM	c.619A>G	p.T207A	207	207	0.351485	0	202	68	1	0.0923077
S02525	S02525_chr3:183899992_SNM	AP2M1	chr3	183899992	183899992	+	NM_001311198.1	G	T	missense	SNM	c.1092G>T	p.K364N	364	364	0.248826	0	426	151	1	0.514286
S02525	S02525_chr4:1346849_SNM	UVSSA	chr4	1346849	1346849	+	NM_001317934.1	G	T	silent	SNM	c.582G>T	p.T194T	194	194	0.49763	0	633	296	1	0.820809
S02525	S02525_chr4:1399867_SNM	NKX1-1	chr4	1399867	1399867	-	NM_001290079.1	C	G	missense	SNM	c.364G>C	p.A122P	122	122	0.508651	0	289	109	1	0.47
S02525	S02525_chr4:2087391_SNM	POLN	chr4	2087391	2087391	-	NM_181808.3	T	A	nonsense	SNM	c.2146A>T	p.K716*	716	716	0.458824	0	255	115	1	0.581081
S02525	S02525_chr4:3109122_SNM	HTT	chr4	3109122	3109122	+	NM_002111.8	G	T	missense	SNM	c.719G>T	p.G240V	240	240	0.424731	0	186	81	1	0.680851
S02525	S02525_chr4:6037667_SNM	JAKMIP1	chr4	6037667	6037667	-	NM_001099433.1	C	G	silent	SNM	c.2343G>C	p.L781L	781	781	0.633028	0	217	75	1	0.623529
S02525	S02525_chr4:15482399_DNM	CC2D2A	chr4	15482399	15482400	+	NM_001080522.2	GG	TT	nonsense	DNM	c.195_196delinsTT	p.QE65_66H*	65	66	0.566811	0	123	39	1	0.75
S02525	S02525_chr4:26490931_SNM	CCKAR	chr4	26490931	26490931	-	NM_000730.2	C	A	silent	SNM	c.288G>T	p.P96P	96	96	0.497436	0	195	82	1	0.830189
S02525	S02525_chr4:37446052_SNM	NWD2	chr4	37446052	37446052	+	NM_001144990.1	C	A	silent	SNM	c.2442C>A	p.P814P	814	814	0.505587	0	358	151	1	0.265734
S02525	S02525_chr4:40123379_SNM	N4BP2	chr4	40123379	40123379	+	NM_018177.5	G	T	silent	SNM	c.3648G>T	p.S1216S	1216	1216	0.554745	0	137	79	1	0.266667
S02525	S02525_chr4:46060388_SNM	GABRG1	chr4	46060388	46060388	-	NM_173536.3	T	C	splice	SNM	c.764_splice	e8-2	254	254	0.490566	0	106	42	1	0.238095
S02525	S02525_chr4:47455216_SNM	COMMD8	chr4	47455216	47455216	-	NM_017845.4	C	T	missense	SNM	c.391G>A	p.D131N	131	131	0.47561	0	82	51	1	0.114286
S02525	S02525_chr4:48372013_SNM	SLAIN2	chr4	48372013	48372013	+	NM_020846.1	A	T	silent	SNM	c.537A>T	p.S179S	179	179	0.450382	0	131	79	1	0.0172414
S02525	S02525_chr4:57396890_SNM	THEGL	chr4	57396890	57396890	+	NM_001256475.1	C	T	silent	SNM	c.48C>T	p.T16T	16	16	0.327778	0	180	107	1	0.638889
S02525	S02525_chr4:62935904_SNM	ADGRL3	chr4	62935904	62935904	+	NM_001322402.1	A	G	missense	SNM	c.3892A>G	p.S1298G	1298	1298	0.623762	0	101	52	1	0.852941
S02525	S02525_chr4:89042901_SNM	ABCG2	chr4	89042901	89042901	-	NM_004827.2	T	C	missense	SNM	c.575A>G	p.K192R	192	192	1	0	38	80	1	0.1875
S02525	S02525_chr4:110384587_SNM	SEC24B	chr4	110384587	110384587	+	NM_001300813.2	G	T	missense	SNM	c.757G>T	p.V253F	253	253	1	0	185	129	1	0.907216
S02525	S02525_chr4:122835934_SNM	TRPC3	chr4	122835934	122835934	-	NM_001130698.1	C	G	splice	SNM	c.1341_splice	e5+1	447	447	1	0	73	60	1	0.553191
S02525	S02525_chr4:125593639_SNM	ANKRD50	chr4	125593639	125593639	-	NM_020337.2	C	A	missense	SNM	c.793G>T	p.D265Y	265	265	1	0	94	117	1	0.305556
S02525	S02525_chr4:151814281_SNM	LRBA	chr4	151814281	151814281	-	NM_006726.4	G	C	silent	SNM	c.2088C>G	p.V696V	696	696	0.294118	0	119	98	1	0.09375
S02525	S02525_chr4:164393097_SNM	TKTL2	chr4	164393097	164393097	-	NM_032136.4	G	T	missense	SNM	c.1790C>A	p.P597H	597	597	0.665198	0	227	130	1	0.556701
S02525	S02525_chr4:173804003_SNM	GALNTL6	chr4	173804003	173804003	+	NM_001034845.2	G	A	missense	SNM	c.986G>A	p.G329D	329	329	1	0	264	201	1	0.227907
S02525	S02525_chr4:187518229_SNM	FAT1	chr4	187518229	187518229	-	NM_005245.3	G	C	missense	SNM	c.12465C>G	p.H4155Q	4155	4155	1	0	167	109	1	0.265152
S02525	S02525_chr5:3599346_SNM	IRX1	chr5	3599346	3599346	+	NM_024337.3	A	T	missense	SNM	c.284A>T	p.Q95L	95	95	0.282986	0	576	171	1	0.987805
S02525	S02525_chr5:6372664_SNM	MED10	chr5	6372664	6372664	-	NM_032286.2	G	T	missense	SNM	c.360C>A	p.D120E	120	120	0.704819	0	166	56	1	0.695652
S02525	S02525_chr5:19520881_SNM	CDH18	chr5	19520881	19520881	-	NM_004934.3	G	T	missense	SNM	c.1397C>A	p.P466H	466	466	0.460227	0	176	106	1	0.173913
S02525	S02525_chr5:24511588_SNM	CDH10	chr5	24511588	24511588	-	NM_006727.4	C	A	missense	SNM	c.850G>T	p.V284F	284	284	0.552941	0	85	51	1	0.0681818
S02525	S02525_chr5:31983643_SNM	PDZD2	chr5	31983643	31983643	+	NM_178140.3	G	A	missense	SNM	c.859G>A	p.D287N	287	287	0.462963	0	216	90	1	0.754386
S02525	S02525_chr5:33534985_SNM	ADAMTS12	chr5	33534985	33534985	-	NM_030955.3	G	T	missense	SNM	c.4559C>A	p.P1520H	1520	1520	0.455497	0	191	89	1	0.26087
S02525	S02525_chr5:33576486_SNM	ADAMTS12	chr5	33576486	33576486	-	NM_030955.3	T	A	silent	SNM	c.3645A>T	p.T1215T	1215	1215	0.403141	0	191	103	1	0.604167
S02525	S02525_chr5:35033598_SNM	AGXT2	chr5	35033598	35033598	-	NM_031900.3	C	T	silent	SNM	c.642G>A	p.K214K	214	214	0.5	0	92	53	1	0.277778
S02525	S02525_chr5:56111525_SNM	MAP3K1	chr5	56111525	56111525	+	NM_005921.1	G	A	missense	SNM	c.125G>A	p.G42E	42	42	0.394958	0	119	51	1	0.88
S02525	S02525_chr5:68504081_SNM	CENPH	chr5	68504081	68504081	+	NM_022909.3	G	C	missense	SNM	c.546G>C	p.Q182H	182	182	0.134454	0	119	88	1	0.777778
S02525	S02525_chr5:75960864_SNM	IQGAP2	chr5	75960864	75960864	+	NM_006633.3	A	G	missense	SNM	c.2543A>G	p.H848R	848	848	0.518519	0	81	46	1	0.272727
S02525	S02525_chr5:80659611_SNM	ACOT12	chr5	80659611	80659611	-	NM_130767.2	T	C	missense	SNM	c.356A>G	p.E119G	119	119	0.478723	0	94	56	1	0.730769
S02525	S02525_chr5:82835972_SNM	VCAN	chr5	82835972	82835972	+	NM_004385.4	A	G	missense	SNM	c.7150A>G	p.K2384E	2384	2384	0.13964	0	222	144	1	0.631579
S02525	S02525_chr5:90052868_SNM	ADGRV1	chr5	90052868	90052868	+	NM_032119.3	C	T	silent	SNM	c.11830C>T	p.L3944L	3944	3944	0.988372	0	85	112	1	0.770833
S02525	S02525_chr5:90159584_DNM	ADGRV1	chr5	90159584	90159585	+	NM_032119.3	GG	TT	missense	DNM	c.17766_17767delinsTT	p.LA5922_5923FS	5922	5923	1	0.00609755	68	80	1	0.488889
S02525	S02525_chr5:112487020_SNM	MCC	chr5	112487020	112487020	-	NM_001085377.1	A	G	silent	SNM	c.727T>C	p.L243L	243	243	1	0	71	79	1	0.651163
S02525	S02525_chr5:114573664_SNM	PGGT1B	chr5	114573664	114573664	-	NM_005023.3	T	C	missense	SNM	c.370A>G	p.M124V	124	124	1	0	34	23	1	0.789474
S02525	S02525_chr5:132222035_SNM	AFF4	chr5	132222035	132222035	-	NM_014423.3	C	A	silent	SNM	c.3066G>T	p.L1022L	1022	1022	1	0	82	75	1	0.490909
S02525	S02525_chr5:140165939_SNM	PCDHA1	chr5	140165939	140165939	+	NM_018900.3	G	T	missense	SNM	c.64G>T	p.A22S	22	22	1	0	160	117	1	0.454545
S02525	S02525_chr5:140214295_SNM	PCDHA7	chr5	140214295	140214295	+	NM_018910.2	C	A	silent	SNM	c.327C>A	p.I109I	109	109	0.282675	0	329	229	1	0.603448
S02525	S02525_chr5:140228407_SNM	PCDHA9	chr5	140228407	140228407	+	NM_031857.1	C	A	silent	SNM	c.327C>A	p.I109I	109	109	1	0	53	25	1	0.558824
S02525	S02525_chr5:140769268_SNM	PCDHGB4	chr5	140769268	140769268	+	NM_003736.2	T	A	missense	SNM	c.1817T>A	p.V606E	606	606	1	0	137	97	1	0.48913
S02525	S02525_chr5:148579885_SNM	ABLIM3	chr5	148579885	148579885	+	NM_014945.4	T	G	silent	SNM	c.342T>G	p.P114P	114	114	0.993103	0	145	166	1	0.73494
S02525	S02525_chr5:154191141_SNM	LARP1	chr5	154191141	154191141	+	NM_015315.4	G	A	missense	SNM	c.2791G>A	p.D931N	931	931	1	0	82	59	1	0.822222
S02525	S02525_chr5:162939071_SNM	MAT2B	chr5	162939071	162939071	+	NM_013283.4	G	C	missense	SNM	c.127G>C	p.A43P	43	43	0.21519	0	158	164	1	0.259259
S02525	S02525_chr5:172395507_SNM	RPL26L1	chr5	172395507	172395507	+	NM_001317981.1	C	A	missense	SNM	c.214C>A	p.Q72K	72	72	0.977654	0	179	160	1	0.682692
S02525	S02525_chr5:172755136_SNM	STC2	chr5	172755136	172755136	-	NM_003714.2	G	C	missense	SNM	c.61C>G	p.P21A	21	21	1	0	131	99	1	0.423913
S02525	S02525_chr6:7583890_SNM	DSP	chr6	7583890	7583890	+	NM_004415.3	G	T	missense	SNM	c.6395G>T	p.G2132V	2132	2132	0.520619	0.0120482	194	83	1	0.711864
S02525	S02525_chr6:17665573_SNM	NUP153	chr6	17665573	17665573	-	NM_001278209.1	T	A	missense	SNM	c.1112A>T	p.K371M	371	371	0.518987	0	158	102	1	0.188406
S02525	S02525_chr6:24781842_SNM	GMNN	chr6	24781842	24781842	+	NM_001251990.1	G	C	missense	SNM	c.267G>C	p.M89I	89	89	0.549296	0	71	36	1	0
S02525	S02525_chr6:27424642_DNM	ZNF184	chr6	27424642	27424643	-	NM_001318892.1	CC	AA	missense	DNM	c.260_261delinsTT	p.W87F	87	87	0.557804	0	173	81	1	0.230769
S02525	S02525_chr6:28547102_SNM	ZBED9	chr6	28547102	28547102	-	NM_052923.1	A	G	missense	SNM	c.515T>C	p.M172T	172	172	0.454545	0	176	117	1	0.818182
S02525	S02525_chr6:30131563_SNM	TRIM15	chr6	30131563	30131563	+	NM_033229.2	C	T	silent	SNM	c.102C>T	p.T34T	34	34	0.603448	0	174	89	1	0.346154
S02525	S02525_chr6:30545860_SNM	ABCF1	chr6	30545860	30545860	+	NM_001025091.1	A	G	missense	SNM	c.224A>G	p.K75R	75	75	0.27027	0	148	64	1	0.666667
S02525	S02525_chr6:30673251_SNM	MDC1	chr6	30673251	30673251	-	NM_014641.2	C	G	missense	SNM	c.3709G>C	p.V1237L	1237	1237	0.428184	0	369	160	1	0.423423
S02525	S02525_chr6:32299823_SNM	C6orf10	chr6	32299823	32299823	-	NM_006781.4	G	T	missense	SNM	c.481C>A	p.P161T	161	161	0.456989	0	186	93	1	0.634615
S02525	S02525_chr6:33141696_SNM	COL11A2	chr6	33141696	33141696	-	NM_080680.2	C	T	missense	SNM	c.2537G>A	p.R846Q	846	846	0.653137	0	271	142	1	0.787879
S02525	S02525_chr6:51720737_SNM	PKHD1	chr6	51720737	51720737	-	NM_138694.3	G	C	missense	SNM	c.7865C>G	p.T2622S	2622	2622	0.275556	0	225	175	1	0.44186
S02525	S02525_chr6:57512552_SNM	PRIM2	chr6	57512552	57512552	+	NM_000947.4	C	A	missense	SNM	c.1380C>A	p.D460E	460	460	0.303704	0	135	97	1	0.863636
S02525	S02525_chr6:70909414_SNM	COL19A1	chr6	70909414	70909414	+	NM_001858.5	G	T	missense	SNM	c.3197G>T	p.G1066V	1066	1066	0.518072	0	83	43	1	0.264706
S02525	S02525_chr6:73016972_SNM	RIMS1	chr6	73016972	73016972	+	NM_014989.5	G	T	missense	SNM	c.3862G>T	p.V1288L	1288	1288	0.502564	0	195	115	1	0.661017
S02525	S02525_chr6:84315433_SNM	SNAP91	chr6	84315433	84315433	-	NM_001242792.1	G	A	missense	SNM	c.1112C>T	p.P371L	371	371	0.716981	0	106	67	1	0.1875
S02525	S02525_chr6:101086545_SNM	ASCC3	chr6	101086545	101086545	-	NM_006828.3	C	G	missense	SNM	c.4054G>C	p.G1352R	1352	1352	0.227778	0	180	132	1	0.413793
S02525	S02525_chr6:106536140_SNM	PRDM1	chr6	106536140	106536140	+	NM_001198.3	C	A	missense	SNM	c.107C>A	p.T36N	36	36	0.773723	0	137	106	1	0.65625
S02525	S02525_chr6:107956200_SNM	SOBP	chr6	107956200	107956200	+	NM_018013.3	G	T	missense	SNM	c.2152G>T	p.A718S	718	718	0.75	0	16	33	1	0.2
S02525	S02525_chr6:116758104_SNM	DSE	chr6	116758104	116758104	+	NM_001322939.1	A	G	missense	SNM	c.2530A>G	p.I844V	844	844	0.761905	0	63	46	1	1
S02525	S02525_chr6:117023257_SNM	KPNA5	chr6	117023257	117023257	+	NM_002269.2	G	T	missense	SNM	c.511G>T	p.A171S	171	171	0.66	0	100	95	1	0.466667
S02525	S02525_chr6:117198474_SNM	RFX6	chr6	117198474	117198474	+	NM_173560.3	G	A	silent	SNM	c.36G>A	p.L12L	12	12	0.785211	0	284	204	1	0.496644
S02525	S02525_chr6:117710947_SNM	ROS1	chr6	117710947	117710947	-	NM_002944.2	C	G	missense	SNM	c.1325G>C	p.R442P	442	442	0.724359	0	156	120	1	0.506667
S02525	S02525_chr6:124604287_SNM	NKAIN2	chr6	124604287	124604287	+	NM_001040214.2	G	T	missense	SNM	c.191G>T	p.G64V	64	64	0.243902	0	41	52	1	0
S02525	S02525_chr6:142737123_SNM	ADGRG6	chr6	142737123	142737123	+	NM_198569.2	C	G	missense	SNM	c.2860C>G	p.H954D	954	954	0.155738	0	122	109	1	0.357143
S02525	S02525_chr6:146755784_SNM	GRM1	chr6	146755784	146755784	+	NM_001278064.1	C	G	missense	SNM	c.3437C>G	p.T1146R	1146	1146	0.989744	0	195	225	1	0.253247
S02525	S02525_chr7:5352437_SNM	TNRC18	chr7	5352437	5352437	-	NM_001080495.2	C	A	silent	SNM	c.8085G>T	p.A2695A	2695	2695	0.229167	0	96	53	1	0.466667
S02525	S02525_chr7:5352921_SNM	TNRC18	chr7	5352921	5352921	-	NM_001080495.2	G	T	missense	SNM	c.7601C>A	p.T2534K	2534	2534	0.982456	0	57	45	1	0.365854
S02525	S02525_chr7:5372408_SNM	TNRC18	chr7	5372408	5372408	-	NM_001080495.2	G	T	missense	SNM	c.5992C>A	p.R1998S	1998	1998	1	0	82	45	1	0.301587
S02525	S02525_chr7:21678606_SNM	DNAH11	chr7	21678606	21678606	+	NM_001277115.1	A	G	missense	SNM	c.4867A>G	p.I1623V	1623	1623	0.773913	0	115	84	1	0.534483
S02525	S02525_chr7:33644555_SNM	BBS9	chr7	33644555	33644555	+	NM_001348041.2	A	G	missense	SNM	c.2600A>G	p.H867R	867	867	0.816514	0	109	62	1	0.648148
S02525	S02525_chr7:34010019_SNM	BMPER	chr7	34010019	34010019	+	NM_133468.4	C	A	missense	SNM	c.481C>A	p.P161T	161	161	0.320988	0	81	77	1	0.238095
S02525	S02525_chr7:39125588_SNM	POU6F2	chr7	39125588	39125588	+	NM_007252.3	T	C	silent	SNM	c.147T>C	p.P49P	49	49	0.0642857	0	280	156	1	0.8
S02525	S02525_chr7:39125590_SNM	POU6F2	chr7	39125590	39125590	+	NM_007252.3	T	C	missense	SNM	c.149T>C	p.V50A	50	50	0.0647482	0	278	156	1	0.8
S02525	S02525_chr7:43490461_SNM	HECW1	chr7	43490461	43490461	+	NM_015052.4	A	T	silent	SNM	c.2433A>T	p.V811V	811	811	1	0	135	89	1	0.708861
S02525	S02525_chr7:43647856_SNM	STK17A	chr7	43647856	43647856	+	NM_004760.2	G	T	missense	SNM	c.421G>T	p.A141S	141	141	1	0	128	88	1	0.969231
S02525	S02525_chr7:45717863_SNM	ADCY1	chr7	45717863	45717863	+	NM_021116.2	G	T	splice	SNM	c.1898_splice	e10+1	632	632	1	0	80	61	1	0.0126582
S02525	S02525_chr7:48285616_SNM	ABCA13	chr7	48285616	48285616	+	NM_152701.4	G	T	missense	SNM	c.1648G>T	p.V550L	550	550	0.270588	0	85	50	1	0.0952381
S02525	S02525_chr7:54636776_SNM	VSTM2A	chr7	54636776	54636776	+	NM_182546.3	T	A	nonstop	SNM	c.709T>A	p.*237K	237	237	1	0	45	54	1	0.607143
S02525	S02525_chr7:56022845_SNM	MRPS17	chr7	56022845	56022845	+	NM_015969.2	G	C	missense	SNM	c.367G>C	p.E123Q	123	123	1	0	96	85	1	0.129412
S02525	S02525_chr7:57188666_SNM	ZNF479	chr7	57188666	57188666	-	NM_033273.2	G	T	silent	SNM	c.456C>A	p.T152T	152	152	0.988372	0	86	117	1	0.603774
S02525	S02525_chr7:72718798_SNM	NSUN5	chr7	72718798	72718798	-	NM_001168347.2	C	A	missense	SNM	c.701G>T	p.C234F	234	234	0.66568	0	338	190	1	0.666667
S02525	S02525_chr7:77824327_SNM	MAGI2	chr7	77824327	77824327	-	NM_012301.3	C	T	silent	SNM	c.2133G>A	p.P711P	711	711	0.683908	0	174	107	1	0.630137
S02525	S02525_chr7:82581909_SNM	PCLO	chr7	82581909	82581909	-	NM_033026.5	G	A	missense	SNM	c.8360C>T	p.P2787L	2787	2787	0.330935	0	139	96	1	0.703704
S02525	S02525_chr7:83047754_SNM	SEMA3E	chr7	83047754	83047754	-	NM_012431.2	C	T	missense	SNM	c.502G>A	p.G168S	168	168	0.566667	0	60	69	1	0.36
S02525	S02525_chr7:91746515_SNM	CYP51A1	chr7	91746515	91746515	-	NM_000786.3	C	A	silent	SNM	c.1194G>T	p.G398G	398	398	0.241379	0	174	116	1	0.68
S02525	S02525_chr7:92080045_SNM	GATAD1	chr7	92080045	92080045	+	NM_021167.4	A	G	missense	SNM	c.406A>G	p.I136V	136	136	0.353448	0	116	92	1	0.576923
S02525	S02525_chr7:92120672_SNM	PEX1	chr7	92120672	92120672	-	NM_000466.2	G	A	missense	SNM	c.3352C>T	p.P1118S	1118	1118	0.317647	0	170	121	1	0.636364
S02525	S02525_chr7:97841792_SNM	BHLHA15	chr7	97841792	97841792	+	NM_177455.3	G	C	missense	SNM	c.171G>C	p.R57S	57	57	0.291667	0	96	48	1	0.4
S02525	S02525_chr7:98449202_SNM	TMEM130	chr7	98449202	98449202	-	NM_001134450.1	G	A	missense	SNM	c.848C>T	p.P283L	283	283	0.686275	0	102	58	1	0.0294118
S02525	S02525_chr7:100203334_SNM	PCOLCE	chr7	100203334	100203334	+	NM_002593.3	G	T	missense	SNM	c.624G>T	p.E208D	208	208	0.231939	0	263	154	1	0.90625
S02525	S02525_chr7:100203336_SNM	PCOLCE	chr7	100203336	100203336	+	NM_002593.3	C	T	missense	SNM	c.626C>T	p.P209L	209	209	0.231061	0	264	157	1	0.967742
S02525	S02525_chr7:107013107_SNM	COG5	chr7	107013107	107013107	-	NM_006348.3	T	C	silent	SNM	c.861A>G	p.L287L	287	287	0.63964	0	111	92	1	0.392157
S02525	S02525_chr7:107756571_SNM	LAMB4	chr7	107756571	107756571	-	NM_007356.2	T	G	missense	SNM	c.70A>C	p.N24H	24	24	0.296117	0	206	121	1	0.694444
S02525	S02525_chr7:117067419_SNM	ASZ1	chr7	117067419	117067419	-	NM_130768.2	C	A	silent	SNM	c.96G>T	p.R32R	32	32	0.6375	0	320	198	1	0.714286
S02525	S02525_chr7:122342552_SNM	RNF148	chr7	122342552	122342552	-	NM_198085.1	C	T	missense	SNM	c.253G>A	p.A85T	85	85	0.352518	0	139	88	1	0.689655
S02525	S02525_chr7:126079205_SNM	GRM8	chr7	126079205	126079205	-	NM_000845.2	T	C	missense	SNM	c.2695A>G	p.T899A	899	899	0.333333	0	135	111	1	0.0227273
S02525	S02525_chr7:126409995_SNM	GRM8	chr7	126409995	126409995	-	NM_000845.2	G	T	nonsense	SNM	c.1281C>A	p.Y427*	427	427	0.610429	0	326	220	1	0.542636
S02525	S02525_chr7:127731912_SNM	SND1	chr7	127731912	127731912	+	NM_014390.3	A	G	silent	SNM	c.2646A>G	p.Q882Q	882	882	0.641667	0	120	75	1	0.0266667
S02525	S02525_chr7:130024456_SNM	CPA1	chr7	130024456	130024456	+	NM_001868.3	C	A	missense	SNM	c.776C>A	p.A259D	259	259	0.670455	0	176	92	1	0.282609
S02525	S02525_chr7:139415747_SNM	HIPK2	chr7	139415747	139415747	-	NM_022740.4	G	A	nonsense	SNM	c.1087C>T	p.Q363*	363	363	0.329167	0	240	137	1	0.645833
S02525	S02525_chr7:139801906_SNM	KDM7A	chr7	139801906	139801906	-	NM_030647.1	A	T	missense	SNM	c.1483T>A	p.S495T	495	495	0.225564	0	133	89	1	0.2
S02525	S02525_chr7:142458508_SNM	PRSS1	chr7	142458508	142458508	+	NM_002769.4	G	C	missense	SNM	c.143G>C	p.C48S	48	48	0.340625	0	320	172	1	0.87931
S02525	S02525_chr7:148801512_SNM	ZNF425	chr7	148801512	148801512	-	NM_001001661.2	T	A	missense	SNM	c.1451A>T	p.K484M	484	484	0.648536	0	239	132	1	0.230159
[truncated: 26,822 more rows]

## Sheet: Supplementary_Table_7
Supplementary Table 7: Genomic rearrangements
[truncated: 37 more rows]

[truncated: 5 more sheets: Supplementary_Table_8, Supplementary_Table_9, Supplementary_Table_10, Supplementary_Table_11, Supplementary_Table_12]
